# Supplementary material for: Ethyl 4-oxo-2,3,4,9-tetra­hydro-1H-carbazole-3-carboxyl­ate
Source: Acta Crystallogr Sect E Struct Rep Online. 2011 May 20;67(Pt 6):o1470–1. doi: 10.1107/S1600536811018678 (PMC3120486; doi:10.1107/S1600536811018678)
Supplement: Supplementary file 2 [file e-67-o1470-Isup2.hkl]

#
# h,k,l, Fc-squared, Fo-squared, sigma(Fo-squared) and status flag
#
data_I
_shelx_title ' TCY4_0m in Pbca'
_shelx_refln_list_code          4
_shelx_F_calc_maximum      183.85
_exptl_crystal_F_000      1088.00
_reflns_d_resolution_high  0.7490
 
loop_
 _symmetry_equiv_pos_as_xyz
 'x, y, z'
 'x+1/2, -y+1/2, -z'
 '-x, y+1/2, -z+1/2'
 '-x+1/2, -y, z+1/2'
 '-x, -y, -z'
 '-x-1/2, y-1/2, z'
 'x, -y-1/2, z-1/2'
 'x-1/2, y, -z-1/2'
 
_cell_length_a     9.1057
_cell_length_b    12.7031
_cell_length_c    21.3874
_cell_angle_alpha  90.000
_cell_angle_beta   90.000
_cell_angle_gamma  90.000
 
_shelx_F_squared_multiplier     1.000
 
loop_
 _refln_index_h
 _refln_index_k
 _refln_index_l
 _refln_F_squared_calc
 _refln_F_squared_meas
 _refln_F_squared_sigma
 _refln_observed_status
   2   0   0    29998.70    29332.17    644.93 o
   4   0   0     1245.18     1319.89    135.96 o
   6   0   0     1506.86     1573.23     46.38 o
   8   0   0     1249.34     1393.96     65.06 o
  10   0   0     2324.12     2482.63    103.43 o
   2   1   0    28298.43    26435.59    290.68 o
   4   1   0     2404.67     2325.76     35.14 o
   6   1   0      155.20      178.86     12.96 o
   8   1   0      116.25      123.07     15.79 o
  10   1   0      260.01      294.94     39.04 o
   2   2   0     4000.05     3858.81     46.26 o
   4   2   0        0.03       -0.03      3.51 o
   6   2   0      983.78     1012.91     27.40 o
   8   2   0      335.61      334.64     36.37 o
  10   2   0        4.02       32.70     18.68 o
   2   3   0    29701.99    29589.52    288.92 o
   4   3   0      410.58      421.33     12.17 o
   6   3   0       67.11       48.30      7.88 o
   8   3   0       52.93       19.02     12.01 o
   0   4   0    14462.70    14000.51    217.52 o
   2   4   0      654.22      733.56     10.51 o
   4   4   0        3.46       10.67      2.96 o
   6   4   0     1371.18     1323.34     40.63 o
   8   4   0      589.50      538.50     38.37 o
  10   4   0        2.07       -6.67     12.68 o
   2   5   0        3.99        8.89      1.84 o
   4   5   0      167.35      200.23     10.49 o
   6   5   0      898.27      861.82     58.39 o
   8   5   0      280.27      324.30     33.70 o
  10   5   0      520.67      552.18     51.71 o
   0   6   0    11102.13    11479.76    182.25 o
   2   6   0      463.50      496.90      9.19 o
   4   6   0     1056.24     1059.56     17.74 o
   6   6   0     1275.92     1288.01     40.48 o
   8   6   0      751.77      799.20     47.88 o
  10   6   0      866.57      812.75     55.05 o
   2   7   0      950.63     1097.10     16.06 o
   4   7   0     1917.85     1912.07     36.34 o
   6   7   0     4250.15     4253.55    144.63 o
   8   7   0       49.30       41.37     27.86 o
  10   7   0      335.78      371.68     41.71 o
   0   8   0      133.23      181.95      9.77 o
   2   8   0      748.47      754.16     12.97 o
   4   8   0        8.98        6.66      4.33 o
   6   8   0        2.46       -5.15      5.15 o
   8   8   0       40.55       40.90     11.97 o
  10   8   0      128.44      158.15     29.03 o
   2   9   0       40.87       41.16      4.12 o
   4   9   0     1453.71     1537.20     40.52 o
   6   9   0     1338.83     1397.79     43.77 o
   8   9   0       58.40       32.96     12.07 o
  10   9   0      194.85      283.93     36.37 o
   0  10   0        7.56        1.35      3.66 o
   2  10   0      548.28      547.70     21.67 o
   4  10   0      273.73      272.16     34.70 o
   6  10   0      671.61      700.69     30.06 o
   8  10   0       58.69       68.47     14.69 o
   2  11   0     1067.77     1161.75     32.15 o
   4  11   0     2051.58     2014.80     50.09 o
   6  11   0      265.64      227.96     20.06 o
   8  11   0       51.78       56.72     17.35 o
   0  12   0       26.67       23.69     10.68 o
   2  12   0     1620.59     1620.34     60.89 o
   4  12   0      329.40      338.11     31.03 o
   6  12   0        4.07       -1.82      7.77 o
   8  12   0      247.73      260.24     31.03 o
   2  13   0        1.78        0.35      6.01 o
   4  13   0        0.62        4.53      7.12 o
   6  13   0      431.74      488.33     27.34 o
   0  14   0       12.93        6.67     10.01 o
   2  14   0      110.80      120.10     13.30 o
   4  14   0     1701.72     1729.61     48.64 o
   6  14   0       68.15       66.97     22.02 o
   2  15   0       12.65       30.68      9.74 o
   4  15   0        3.62        0.12      8.25 o
   0  16   0     1298.62     1269.18     57.05 o
   2  16   0      253.43      320.45     35.20 o
   4  16   0        4.01       17.08      9.99 o
   1   1   1        0.05       -1.81      1.81 o
   2   1   1     1421.61     1375.95     14.28 o
   3   1   1     6375.09     6041.93     51.95 o
   4   1   1      214.69      217.76      9.80 o
   5   1   1       25.42       14.90      2.82 o
   6   1   1     1244.84     1216.46     23.69 o
   7   1   1      106.59      132.83     12.43 o
   8   1   1       56.41       45.57      7.80 o
   9   1   1      155.24      164.22     13.59 o
  10   1   1       29.64       15.41     10.72 o
   0   2   1    26759.66    25352.31    411.21 o
   1   2   1     2294.63     2284.90     18.50 o
   2   2   1    18797.93    18309.92    143.06 o
   3   2   1     2237.59     2242.70     22.63 o
   4   2   1      339.08      367.09      9.51 o
   5   2   1       30.87       19.61      3.41 o
   6   2   1      381.16      433.53     12.33 o
   7   2   1      132.91      143.98     10.03 o
   8   2   1      765.29      705.28     67.64 o
   9   2   1      240.62      278.92     35.03 o
  10   2   1      638.39      654.61     49.71 o
  11   2   1       32.81       15.66     13.33 o
   1   3   1     2908.05     2619.59     20.14 o
   2   3   1       28.66       46.76      2.16 o
   3   3   1      132.15      131.44      3.99 o
   4   3   1      751.81      841.28     11.36 o
   5   3   1       85.48       99.13      5.85 o
   6   3   1      244.63      269.75     10.04 o
   7   3   1       71.93       71.61      7.06 o
   8   3   1      579.15      622.30     29.24 o
   9   3   1        0.92       14.01     12.68 o
  11   3   1      149.60      191.51     35.37 o
   0   4   1     6394.00     5604.94     91.54 o
   1   4   1      483.90      490.19      5.97 o
   2   4   1      345.75      309.25      4.47 o
   3   4   1     3040.73     3065.04     26.77 o
   4   4   1        4.83       -0.10      1.72 o
   5   4   1      125.66      113.24      6.29 o
   6   4   1      113.19      131.15      7.41 o
   7   4   1      130.74      150.52     18.78 o
   8   4   1      660.96      688.59     30.43 o
   9   4   1       19.89       25.23     10.45 o
  10   4   1      649.26      669.12     35.74 o
  11   4   1       19.04       22.02     18.02 o
   1   5   1     1222.99     1265.70     12.94 o
   2   5   1       16.63       21.63      1.86 o
   3   5   1      217.31      204.78      6.12 o
   4   5   1      454.84      444.23      7.89 o
   5   5   1       53.16       52.70      3.97 o
   6   5   1       65.02       57.23      7.33 o
   7   5   1      381.06      351.45     16.78 o
   8   5   1      193.95      176.27     15.51 o
   9   5   1       34.40       25.86     10.85 o
  10   5   1      276.79      298.28     26.77 o
  11   5   1        1.35       10.78     12.11 o
   0   6   1     3545.58     3836.77     46.24 o
   1   6   1     1151.80     1232.73     13.25 o
   2   6   1      242.56      221.49      5.12 o
   3   6   1      294.39      285.51      5.85 o
   4   6   1       15.87       14.67      2.19 o
   5   6   1      310.72      313.25     11.64 o
   6   6   1      253.50      235.02     13.34 o
   7   6   1      174.01      177.60     12.97 o
   8   6   1      107.82      100.76     11.34 o
   9   6   1     1117.35     1111.34     56.72 o
  10   6   1       57.57       58.82     14.84 o
  11   6   1       29.36       50.48     16.26 o
   1   7   1       50.26       67.98      3.20 o
   2   7   1        4.26        5.31      1.64 o
   3   7   1      705.41      670.31     10.12 o
   4   7   1        1.80        2.93      2.09 o
   5   7   1       42.13       37.03      4.55 o
   6   7   1       43.46       39.77      6.62 o
   7   7   1      624.98      645.34     21.38 o
   8   7   1      600.19      600.96     22.38 o
   9   7   1       33.17       61.47     13.55 o
  10   7   1       26.59        5.15     16.18 o
  11   7   1        1.82       21.37     13.56 o
   0   8   1      672.46      637.36     12.89 o
   1   8   1      518.01      525.83      7.05 o
   2   8   1       16.98       13.93      1.78 o
   3   8   1      207.74      210.09      5.52 o
   4   8   1      907.72      918.59     17.67 o
   5   8   1       93.11       97.45     16.47 o
   6   8   1       67.75       44.31     12.38 o
   7   8   1       77.95       70.22      9.30 o
   8   8   1       11.34        6.66      6.92 o
   9   8   1        1.54        3.67      8.96 o
  10   8   1       76.87       38.43     13.21 o
   1   9   1     1161.51     1184.20     12.67 o
   2   9   1      235.01      273.43      5.81 o
   3   9   1      508.15      536.56     10.96 o
   4   9   1     3234.69     3148.09     41.69 o
   5   9   1      311.59      332.47     13.89 o
   6   9   1     1809.45     1839.52     36.78 o
   7   9   1      126.75       97.20     18.02 o
   8   9   1       47.43       50.84     11.61 o
   9   9   1       77.81       54.17     28.03 o
  10   9   1        0.00      -10.49     10.50 o
   0  10   1     1306.91     1396.73     23.82 o
   1  10   1       10.83       16.30      2.54 o
   2  10   1      313.07      291.90      6.52 o
   3  10   1        0.11        0.43      2.65 o
   4  10   1      298.05      264.92     16.76 o
   5  10   1       43.11       45.50      8.33 o
   6  10   1      767.32      757.16     22.22 o
   7  10   1       10.23        3.00      7.55 o
   8  10   1        4.65        4.70      7.36 o
   9  10   1      169.53      180.45     20.25 o
   1  11   1        0.09        1.54      2.72 o
   2  11   1      417.29      381.38      9.08 o
   3  11   1      862.60      857.98     19.50 o
   4  11   1      476.90      478.09     15.14 o
   5  11   1      411.78      382.07     21.04 o
   6  11   1       70.25       82.41      9.44 o
   7  11   1        2.68       -1.36      5.99 o
   8  11   1      238.43      208.81     21.30 o
   9  11   1      120.76      125.45     17.57 o
   0  12   1        0.00        4.92      5.88 o
   1  12   1        3.04        0.50      3.94 o
   2  12   1       84.95       99.80     10.11 o
   3  12   1        0.02        1.17      4.12 o
   4  12   1      164.57      161.27     10.46 o
   5  12   1      306.77      284.91     14.03 o
   6  12   1      294.14      321.06     15.64 o
   7  12   1       42.82       26.76      7.92 o
   8  12   1       36.67       49.42     10.76 o
   1  13   1       62.83       55.44      6.74 o
   2  13   1       52.70       62.09      9.73 o
   3  13   1      310.20      336.09     23.18 o
   4  13   1       91.80       80.76      8.15 o
   5  13   1       48.45       41.71      7.19 o
   6  13   1        0.00        5.45      6.30 o
   7  13   1        0.02       -5.70      6.50 o
   0  14   1     1360.66     1396.86     45.88 o
   1  14   1       18.04       13.24      6.79 o
   2  14   1      196.01      197.93     11.72 o
   3  14   1        0.30        0.98      5.03 o
   4  14   1       32.76       40.77      7.10 o
   5  14   1       36.11       31.32      7.48 o
   6  14   1       20.18       21.73     10.11 o
   1  15   1        1.74       -4.67      4.84 o
   2  15   1      527.90      559.94     17.90 o
   3  15   1       12.00       14.85      6.31 o
   4  15   1        2.46        4.35      6.18 o
   5  15   1        2.39        0.49      6.35 o
   0  16   1       20.42       12.50      8.79 o
   1  16   1        3.23       -1.46      5.53 o
   2  16   1        2.45        2.22      5.90 o
   3  16   1       16.78       14.46      6.70 o
   4  16   1      149.07      135.34     11.70 o
   1   0   2      387.48      386.98     11.93 o
   2   0   2     3578.69     3266.53     47.70 o
   3   0   2     4355.22     4386.66     64.46 o
   4   0   2      290.71      259.83     11.41 o
   5   0   2     1041.24      909.37     37.75 o
   6   0   2     1256.17     1236.43     26.40 o
   7   0   2       68.23       81.79     12.00 o
   8   0   2       23.44       25.22     11.34 o
   9   0   2      465.37      489.38     30.06 o
  10   0   2      552.14      561.85     46.04 o
   1   1   2     3131.14     3088.80     25.67 o
   2   1   2    15499.16    14856.70    125.22 o
   3   1   2     6550.29     6635.69     69.20 o
   4   1   2      253.02      236.65      7.26 o
   5   1   2      150.42      157.90      8.70 o
   6   1   2      220.16      236.53     11.34 o
   7   1   2      352.76      333.02     18.91 o
   8   1   2      355.94      412.48     18.22 o
   9   1   2       79.35       94.21     12.74 o
  10   1   2        7.65       22.96     11.86 o
  11   1   2       24.19       11.34     18.68 o
   0   2   2       33.13       52.93      3.04 o
   1   2   2    27802.97    26735.65    218.46 o
   2   2   2    33801.84    32946.02    253.90 o
   3   2   2     3626.92     3623.31     31.57 o
   4   2   2     3186.97     3066.73     30.91 o
   5   2   2     1709.88     1742.20     23.36 o
   6   2   2       25.58       39.89      6.14 o
   7   2   2      210.77      244.75     14.30 o
   8   2   2       49.67       40.23      7.35 o
   9   2   2       31.53       20.02     14.68 o
  10   2   2      102.89      102.09     24.69 o
  11   2   2        0.14        1.98     12.34 o
   1   3   2     2504.48     2446.14     21.93 o
   2   3   2     4293.61     4273.83     32.35 o
   3   3   2       31.05       38.00      4.09 o
   4   3   2     6133.50     6458.24     57.24 o
   5   3   2      131.16      132.79      6.32 o
   6   3   2        6.83        4.67      3.19 o
   7   3   2       17.86       12.90      4.51 o
   8   3   2      125.98      134.53     22.52 o
   9   3   2      222.28      221.54     31.03 o
  10   3   2      218.16      241.22     34.70 o
  11   3   2      211.19      207.19     37.03 o
   0   4   2     2541.19     2544.43     69.42 o
   1   4   2      393.03      369.11      7.16 o
   2   4   2      559.15      629.38      8.49 o
   3   4   2       56.13       69.81      2.99 o
   4   4   2      402.85      435.51      8.31 o
   5   4   2       37.80       36.72      4.14 o
   6   4   2      310.96      347.98     12.07 o
   7   4   2        4.04        5.12      5.42 o
   8   4   2       12.85       26.67     13.68 o
   9   4   2       83.64       82.61     23.52 o
  10   4   2        0.33        7.53     11.32 o
  11   4   2       65.51       99.09     27.03 o
   1   5   2       10.63       15.13      2.15 o
   2   5   2      456.45      408.16      6.33 o
   3   5   2     2421.50     2467.27     23.07 o
   4   5   2      974.63     1088.92     13.35 o
   5   5   2     2464.43     2493.66     28.98 o
   6   5   2        7.14        1.96      5.15 o
   7   5   2      489.37      480.21     18.11 o
   8   5   2      787.81      826.50     50.82 o
   9   5   2       23.18       17.13     20.52 o
  10   5   2      155.97      150.96     27.86 o
  11   5   2        0.09        9.66     12.34 o
   0   6   2      138.59      154.28      4.99 o
   1   6   2     1678.23     1797.87     18.50 o
   2   6   2     3030.39     3273.51     30.42 o
   3   6   2      260.32      291.91      6.00 o
   4   6   2      810.07      834.53     12.61 o
   5   6   2      553.29      548.10     18.07 o
   6   6   2       89.82       86.04      8.70 o
   7   6   2        4.54        7.19      5.81 o
   8   6   2       19.76       12.74      7.48 o
   9   6   2        3.57        4.45     10.84 o
  10   6   2      316.22      316.02     33.86 o
  11   6   2       91.06       75.56     17.55 o
   1   7   2      427.59      410.49      7.97 o
   2   7   2      396.65      421.83      8.21 o
   3   7   2      382.76      434.42      8.43 o
   4   7   2      103.29      108.63      5.23 o
   5   7   2     1764.18     1721.25     29.51 o
   6   7   2        2.95        2.24      4.46 o
   7   7   2        7.52        1.32      5.61 o
   8   7   2       15.93       26.20      8.97 o
   9   7   2      418.87      425.43     29.05 o
  10   7   2       11.24       -2.39     12.34 o
  11   7   2      162.68      171.54     23.35 o
   0   8   2      580.43      551.39     10.65 o
   1   8   2     1044.12     1130.92     15.27 o
   2   8   2       53.79       65.90      3.77 o
   3   8   2        4.36       13.60      2.61 o
   4   8   2      264.51      279.71      8.67 o
   5   8   2      322.46      332.60     22.25 o
   6   8   2     1058.11     1029.18     38.48 o
   7   8   2      331.67      306.57     16.60 o
   8   8   2      409.07      401.01     19.92 o
   9   8   2       47.75       40.94     12.48 o
  10   8   2       29.07       15.23     11.44 o
   1   9   2      197.04      202.30      4.68 o
   2   9   2        8.46       15.12      2.78 o
   3   9   2      403.14      399.27      8.85 o
   4   9   2       85.76       90.70      8.33 o
   5   9   2      321.62      292.23     16.95 o
   6   9   2      111.01       84.47      9.87 o
   7   9   2      400.05      400.85     19.49 o
   8   9   2       47.70       34.37      8.71 o
   9   9   2       62.33       54.34     14.68 o
  10   9   2       69.99       72.21     15.86 o
   0  10   2      168.88      152.93      8.56 o
   1  10   2        8.57        3.74      2.21 o
   2  10   2        2.97        1.89      2.06 o
   3  10   2      225.91      217.65      7.10 o
   4  10   2        0.03        1.57      3.79 o
   5  10   2       37.05       21.73      5.47 o
   6  10   2      192.29      173.09     12.05 o
   7  10   2       12.11       16.31      7.50 o
   8  10   2      338.19      385.29     21.70 o
   9  10   2        3.72       22.15     11.19 o
   1  11   2       10.79        2.09      2.62 o
   2  11   2       27.73       23.17      3.15 o
   3  11   2      715.24      692.41     15.59 o
   4  11   2       43.25       32.02      7.03 o
   5  11   2      255.50      243.77     12.70 o
   6  11   2       54.90       59.52      8.52 o
   7  11   2       35.76       37.90     10.59 o
   8  11   2        8.24       11.06      8.58 o
   9  11   2        8.15       16.82      9.99 o
   0  12   2     2318.68     2483.58     55.19 o
   1  12   2     1509.92     1475.37     27.13 o
   2  12   2     1131.38     1092.54     22.45 o
   3  12   2       15.35       18.12      4.96 o
   4  12   2       23.15       20.66      5.45 o
   5  12   2       81.57       90.98      9.15 o
   6  12   2       11.53       13.48      6.24 o
   7  12   2        0.49        0.63      6.55 o
   8  12   2       19.36       14.08      8.98 o
   1  13   2      258.64      268.99     12.38 o
   2  13   2       38.40       34.78      5.80 o
   3  13   2       73.71       62.10      7.86 o
   4  13   2        0.14        6.93      4.87 o
   5  13   2      156.47      143.60     11.08 o
   6  13   2       14.09        9.42      6.62 o
   7  13   2        1.15        1.80      7.10 o
   0  14   2      173.16      186.51     22.85 o
   1  14   2      174.17      179.07     11.05 o
   2  14   2        4.52       -3.61      4.64 o
   3  14   2        8.54       10.63      5.40 o
   4  14   2       79.51       62.99      8.02 o
   5  14   2       22.99       32.97      7.25 o
   6  14   2       58.18       71.21      9.48 o
   1  15   2        8.86       10.07      5.62 o
   2  15   2        0.21        4.30      5.49 o
   3  15   2       14.32       10.27      5.74 o
   4  15   2        6.84        7.40      6.23 o
   5  15   2      773.86      898.79     46.62 o
   0  16   2        1.85        8.95      8.59 o
   1  16   2      164.21      201.51     15.99 o
   2  16   2      237.04      259.69     14.31 o
   3  16   2      527.48      578.56     18.99 o
   1   1   3      797.72      718.44      6.94 o
   2   1   3     8346.42     7769.00     68.05 o
   3   1   3       16.42       12.43      1.91 o
   4   1   3      107.35      101.65      5.08 o
   5   1   3     2368.47     2396.77     27.21 o
   6   1   3      162.91      185.23      8.67 o
   7   1   3       80.39       77.48     12.69 o
   8   1   3       11.34       15.20      5.64 o
   9   1   3      163.27      189.79     16.96 o
  10   1   3      319.12      398.33     63.39 o
  11   1   3       26.82       42.37     22.02 o
   0   2   3       55.52       55.73      3.06 o
   1   2   3     2214.56     2045.10     15.32 o
   2   2   3     3113.43     2961.84     24.12 o
   3   2   3     1144.13     1139.37     13.83 o
   4   2   3      531.00      585.17     10.84 o
   5   2   3        0.82        1.09      2.49 o
   6   2   3       73.22       50.74      5.37 o
   7   2   3       21.12       15.44      4.77 o
   8   2   3      100.41       96.08     12.27 o
   9   2   3      260.62      300.28     35.70 o
  10   2   3       11.14        0.33     15.01 o
  11   2   3        0.13       -4.34     16.68 o
   1   3   3      252.38      285.12      4.44 o
   2   3   3     3925.38     4231.44     33.95 o
   3   3   3    12441.71    12050.60    206.85 o
   4   3   3     1903.95     1950.82     22.27 o
   5   3   3     5263.49     5469.76     51.74 o
   6   3   3        0.14        1.29      3.07 o
   7   3   3        9.09        4.07      4.94 o
   8   3   3       26.42       14.77      8.83 o
   9   3   3       11.08       11.68     13.68 o
  10   3   3      221.67      226.21     33.70 o
  11   3   3       41.72       69.73     23.35 o
   0   4   3        0.83        1.09      2.63 o
   1   4   3      876.96      899.31     13.38 o
   2   4   3     2271.86     2379.94     25.72 o
   3   4   3     2875.77     2898.27     22.29 o
   4   4   3     1895.19     1881.97     21.51 o
   5   4   3      976.10     1033.01     15.88 o
   6   4   3       82.74       91.73     10.67 o
   7   4   3     1316.63     1380.57     31.34 o
   8   4   3      853.76      819.11     34.20 o
   9   4   3      138.78      123.94     17.38 o
  10   4   3      110.67      105.10     24.69 o
  11   4   3       41.13       42.37     21.02 o
   1   5   3     1779.23     1886.87     20.47 o
   2   5   3     3416.09     3583.79     35.35 o
   3   5   3      758.26      721.39      9.44 o
   4   5   3     3963.97     4038.96     34.11 o
   5   5   3      118.67      122.07      5.62 o
   6   5   3     1427.65     1398.16     29.82 o
   7   5   3       84.82       73.97      8.90 o
   8   5   3       16.61       20.39      7.68 o
   9   5   3      180.75      184.73     20.38 o
  10   5   3      258.90      293.85     27.13 o
  11   5   3      175.66      218.29     25.36 o
   0   6   3     2327.85     2591.89     41.73 o
   1   6   3       91.28      105.13      4.47 o
   2   6   3      321.50      341.69      7.01 o
   3   6   3       12.25        7.19      1.82 o
   4   6   3        2.46       -0.82      2.05 o
   5   6   3     1628.85     1710.45     21.94 o
   6   6   3      151.71      127.63     10.19 o
   7   6   3      206.58      184.37     15.60 o
   8   6   3      214.82      226.42     17.50 o
   9   6   3      362.17      415.34     29.25 o
  10   6   3       37.66       32.55     12.84 o
  11   6   3       41.58       44.68     35.20 o
   1   7   3      551.83      625.72     10.33 o
   2   7   3     2973.28     2978.84     29.91 o
   3   7   3        1.21       -0.27      1.52 o
   4   7   3      999.98     1036.33     15.31 o
   5   7   3     1172.06     1185.86     28.41 o
   6   7   3      800.06      771.06     24.07 o
   7   7   3       11.47        7.93      5.89 o
   8   7   3      980.83      942.41     31.15 o
   9   7   3       87.25       70.18     13.92 o
  10   7   3       22.65       27.69     12.98 o
  11   7   3      104.93      122.75     21.09 o
   0   8   3       21.04       14.16      2.56 o
   1   8   3     4609.61     4840.67     43.81 o
   2   8   3      184.33      189.27      5.61 o
   3   8   3      271.24      270.92      7.39 o
   4   8   3      234.95      265.95      8.58 o
   5   8   3        8.84        6.03      4.55 o
   6   8   3     1519.44     1466.35     31.66 o
   7   8   3      423.07      428.08     20.22 o
   8   8   3        2.39       -0.49      6.25 o
   9   8   3        7.71        9.37     13.35 o
  10   8   3       85.03       83.04     19.52 o
   1   9   3       74.30       73.86      4.60 o
   2   9   3      344.46      380.59      9.81 o
   3   9   3      269.05      295.11     12.15 o
   4   9   3      445.46      438.50     14.32 o
   5   9   3      589.84      600.44     18.33 o
   6   9   3       93.58       69.92     15.84 o
   7   9   3       30.91       40.70      8.80 o
   8   9   3       70.87       50.42      9.21 o
   9   9   3      149.17      180.21     20.04 o
  10   9   3      367.66      429.41     40.37 o
   0  10   3        0.25        0.47      3.44 o
   1  10   3      169.15      161.28      5.18 o
   2  10   3      309.69      324.16     15.75 o
   3  10   3       91.56       76.50      6.45 o
   4  10   3      275.84      278.18      8.53 o
   5  10   3       95.85       93.63      8.63 o
   6  10   3       73.70       77.65      8.98 o
   7  10   3        4.54       13.26      7.02 o
   8  10   3        4.73        7.91      8.08 o
   9  10   3        7.75        9.84      8.46 o
   1  11   3        1.00       -1.08      2.37 o
   2  11   3       87.64       93.65      5.34 o
   3  11   3      152.85      144.43      6.59 o
   4  11   3      319.00      308.17     15.51 o
   5  11   3        9.88       -0.28      5.15 o
   6  11   3       55.91       44.85      9.05 o
   7  11   3        5.79        0.67      6.55 o
   8  11   3       87.75       80.75     12.35 o
   9  11   3       43.94       27.00     10.61 o
   0  12   3       53.55       52.97      8.64 o
   1  12   3      365.31      344.55     12.16 o
   2  12   3      268.34      273.67      9.00 o
   3  12   3        7.73        6.94      4.19 o
   4  12   3       10.95        4.37      4.81 o
   5  12   3        3.88        5.54      5.14 o
   6  12   3      125.29      133.64     11.20 o
   7  12   3       53.77       55.94      9.51 o
   8  12   3      385.98      415.80     23.84 o
   1  13   3      426.49      394.56     13.55 o
   2  13   3       34.27       37.48      5.78 o
   3  13   3      660.69      653.81     17.63 o
   4  13   3      449.79      447.71     15.79 o
   5  13   3       69.69       78.05      8.74 o
   6  13   3       10.19        4.01      6.14 o
   7  13   3       63.60       76.52     10.52 o
   0  14   3       73.14       67.18     11.06 o
   1  14   3      424.79      384.07     14.20 o
   2  14   3       53.08       62.93      7.19 o
   3  14   3        5.39        9.15      5.28 o
   4  14   3      608.28      669.94     20.80 o
   5  14   3        1.22        2.06      5.71 o
   6  14   3        4.89        2.44      6.48 o
   1  15   3        1.57        6.37      5.49 o
   2  15   3       57.06       65.19      7.88 o
   3  15   3       15.56       14.85      6.03 o
   4  15   3       61.18       73.18      9.25 o
   5  15   3       36.64       46.17      8.35 o
   0  16   3       81.38       73.49     13.35 o
   1  16   3        9.52        9.97      6.19 o
   2  16   3       30.09       25.93      6.89 o
   3  16   3       27.58       25.00      6.92 o
   0   0   4     6353.92     5883.57     80.50 o
   1   0   4     1723.25     1555.01     21.13 o
   2   0   4      575.40      542.49     10.46 o
   3   0   4      430.61      417.49     12.57 o
   4   0   4     5600.52     5559.71     72.18 o
   5   0   4     2167.13     2349.01     44.34 o
   6   0   4      578.49      521.11     42.95 o
   7   0   4      730.23      754.27     30.55 o
   8   0   4      285.96      282.88     23.22 o
   9   0   4       36.41       46.34     12.34 o
  10   0   4        2.42       -2.67     13.68 o
   1   1   4      136.82      117.01      2.77 o
   2   1   4      291.87      271.14      5.27 o
   3   1   4       37.33       30.53      2.90 o
   4   1   4      147.12      138.10      5.26 o
   5   1   4       39.16       31.71      3.72 o
   6   1   4        3.79        0.22      2.99 o
   7   1   4      153.62      140.57     11.04 o
   8   1   4      171.18      125.23     32.55 o
   9   1   4      140.30      140.46     37.87 o
  10   1   4        0.02       -3.67     13.01 o
  11   1   4       43.91       82.74     25.69 o
   0   2   4    10277.31     9570.63     87.17 o
   1   2   4     1808.45     1760.92     13.62 o
   2   2   4     1216.45     1289.77     12.61 o
   3   2   4       74.24       77.85      5.39 o
   4   2   4      168.19      176.55      6.91 o
   5   2   4        3.54        1.14      2.43 o
   6   2   4     1847.77     1839.32     28.33 o
   7   2   4        0.29       -0.22      4.14 o
   8   2   4       62.96       52.05      9.67 o
   9   2   4      217.06      220.24     22.22 o
  10   2   4       93.12       73.73     22.69 o
  11   2   4       69.94       77.74     25.69 o
   1   3   4       92.85       91.15      3.19 o
   2   3   4     7886.53     7799.52     78.35 o
   3   3   4     1332.19     1331.52     14.04 o
   4   3   4     3354.30     3392.45     32.27 o
   5   3   4     5625.21     5947.35     55.73 o
   6   3   4        0.03       -0.87      3.35 o
   7   3   4       12.33       10.93      5.72 o
   8   3   4      428.36      405.38     33.70 o
   9   3   4      550.46      625.25     45.04 o
  10   3   4       35.58       63.22     15.42 o
  11   3   4       33.70       24.69     20.69 o
   0   4   4     1018.59     1046.98     20.93 o
   1   4   4      569.24      577.99      7.14 o
   2   4   4     2676.00     2721.96     28.28 o
   3   4   4      414.40      432.39      6.16 o
   4   4   4     8425.32     8451.46     95.85 o
   5   4   4      217.26      204.32      7.94 o
   6   4   4     1038.42     1093.49     24.53 o
   7   4   4      896.72      938.37     36.07 o
   8   4   4        0.52        3.10      7.21 o
   9   4   4        1.04       -1.00     12.01 o
  10   4   4      216.83      213.86     33.03 o
  11   4   4       58.50       83.08     25.69 o
   1   5   4     1091.92     1136.41     13.55 o
   2   5   4     1995.74     1986.69     21.27 o
   3   5   4     4538.08     4976.98     46.79 o
   4   5   4      213.33      214.81      6.73 o
   5   5   4      277.35      334.77      8.95 o
   6   5   4       23.08       17.31      5.66 o
   7   5   4       80.69       95.95     10.03 o
   8   5   4      188.60      158.46     14.94 o
   9   5   4      148.81      149.17     29.69 o
  10   5   4      112.83      116.62     20.85 o
  11   5   4      126.64      105.10     27.69 o
   0   6   4       34.62       23.43      4.81 o
   1   6   4     5025.76     5472.67     48.11 o
   2   6   4     1359.16     1315.47     17.15 o
   3   6   4      261.42      283.02      5.41 o
   4   6   4       61.53       55.61      3.84 o
   5   6   4      540.45      552.49     13.61 o
   6   6   4      535.73      488.98     32.75 o
   7   6   4      339.99      336.50     16.75 o
   8   6   4      175.19      151.21     21.69 o
   9   6   4       28.33       36.79     12.15 o
  10   6   4       51.42       51.76     19.68 o
  11   6   4        0.37        7.61     12.58 o
   1   7   4        6.43        7.56      2.12 o
   2   7   4        5.36        6.36      2.67 o
   3   7   4      203.55      192.53      7.38 o
   4   7   4      101.97      134.92      5.91 o
   5   7   4        3.47        2.62      5.25 o
   6   7   4     2857.92     2869.39     55.11 o
   7   7   4      169.19      141.82     11.86 o
   8   7   4      717.00      731.41     39.33 o
   9   7   4        8.32       14.22      9.78 o
  10   7   4        6.67        4.77     11.12 o
   0   8   4     4267.75     4358.09     49.27 o
   1   8   4       76.56       96.25      4.70 o
   2   8   4        0.00        1.81      2.48 o
   3   8   4      197.17      171.64      9.92 o
   4   8   4       51.49       61.49      5.56 o
   5   8   4      244.38      287.80     13.89 o
   6   8   4      110.94      112.57     10.20 o
   7   8   4      127.51       85.39     10.84 o
   8   8   4        1.61        6.15      6.93 o
   9   8   4       46.66       35.40     17.68 o
  10   8   4       21.22       -0.27     10.61 o
   1   9   4        1.16       -1.20      2.33 o
   2   9   4       83.58       81.33      7.12 o
   3   9   4      203.98      190.53     12.96 o
   4   9   4     3481.71     3444.98     44.09 o
   5   9   4      281.62      271.68     12.85 o
   6   9   4     1259.17     1158.28     47.23 o
   7   9   4       11.36        9.48      7.04 o
   8   9   4       74.50       84.90     10.77 o
   9   9   4       12.12        9.04     10.09 o
  10   9   4      170.63      171.49     22.35 o
   0  10   4     2322.53     2359.39     33.37 o
   1  10   4      479.70      449.61     15.97 o
   2  10   4      917.55      940.13     25.13 o
   3  10   4      848.61      811.77     24.59 o
   4  10   4      245.26      224.05      8.71 o
   5  10   4       75.84       77.36     12.09 o
   6  10   4       98.32       95.18     10.44 o
   7  10   4       37.43       21.12      7.09 o
   8  10   4      385.41      433.68     28.93 o
   9  10   4       74.90       74.27     13.17 o
   1  11   4      379.36      349.73      7.79 o
   2  11   4        2.14        6.48      5.67 o
   3  11   4       45.41       29.96      7.12 o
   4  11   4       22.29       20.09      4.86 o
   5  11   4       49.49       43.64      6.71 o
   6  11   4       60.68       58.92      8.42 o
   7  11   4       63.93       77.15     11.11 o
   8  11   4      128.67      137.37     19.60 o
   9  11   4       67.33       55.21     12.27 o
   0  12   4       92.92      103.35     10.98 o
   1  12   4      249.17      211.19     10.03 o
   2  12   4      272.97      284.92     16.39 o
   3  12   4       51.36       49.35      5.53 o
   4  12   4      160.80      158.16     12.53 o
   5  12   4        3.75        0.48      4.94 o
   6  12   4      255.09      209.53     13.49 o
   7  12   4       27.16       26.10      8.66 o
   8  12   4       44.12       41.11     10.16 o
   1  13   4       47.13       45.21      6.04 o
   2  13   4      307.42      329.33     12.40 o
   3  13   4      103.26       96.76      7.55 o
   4  13   4       23.03       19.11      5.64 o
   5  13   4        1.62       -2.38      5.16 o
   6  13   4       61.33       73.01      9.44 o
   7  13   4      212.83      227.74     15.95 o
   0  14   4     2536.09     2564.38     59.66 o
   1  14   4       40.66       33.57      8.38 o
   2  14   4      687.36      708.04     31.78 o
   3  14   4      369.17      378.21     14.23 o
   4  14   4       76.57       63.65      7.77 o
   5  14   4       81.65       83.00      9.39 o
   6  14   4      194.07      188.72     14.10 o
   1  15   4       87.24       86.38      8.92 o
   2  15   4      460.88      467.73     15.88 o
   3  15   4      202.43      246.12     18.49 o
   4  15   4      411.17      422.35     19.60 o
   5  15   4      153.73      159.59     12.07 o
   0  16   4      155.05      163.74     16.66 o
   1  16   4      145.65      151.67     20.85 o
   2  16   4      539.22      508.58     17.52 o
   3  16   4      118.69      124.62     10.33 o
   1   1   5     4629.02     4433.07     27.81 o
   2   1   5     5371.86     5313.95     37.41 o
   3   1   5      559.58      544.71      9.52 o
   4   1   5      983.11      964.14     13.60 o
   5   1   5        0.02       -0.45      2.44 o
   6   1   5       25.76       28.11      4.12 o
   7   1   5      220.57      228.86     13.90 o
   8   1   5        5.02        5.82      5.24 o
   9   1   5      642.59      647.97     33.49 o
  10   1   5      157.49      229.21     35.70 o
  11   1   5        9.51       13.35     18.68 o
   0   2   5        1.04        2.86      1.50 o
   1   2   5      102.28       89.13      2.61 o
   2   2   5     1026.84      990.71     10.86 o
   3   2   5      881.91      902.74     12.33 o
   4   2   5     1437.40     1498.17     17.07 o
   5   2   5      158.70      145.65      7.74 o
   6   2   5      162.62      158.31     10.60 o
   7   2   5      587.82      592.47     17.58 o
   8   2   5       16.93       19.00      7.61 o
   9   2   5      138.21      102.61     16.23 o
  10   2   5       14.10       27.36     18.68 o
   1   3   5        3.06        0.97      1.12 o
   2   3   5     1707.78     1633.41     15.32 o
   3   3   5     1623.69     1606.24     15.57 o
   4   3   5      174.51      188.82      5.82 o
   5   3   5      228.08      229.31      7.87 o
   6   3   5       85.64       84.51     10.86 o
   7   3   5        1.71        0.53      4.40 o
   8   3   5      289.21      215.94     29.19 o
   9   3   5       85.18      100.37     16.15 o
  10   3   5        1.28       -7.28     16.18 o
  11   3   5      139.99      111.10     27.36 o
   0   4   5     3400.52     3625.50     40.18 o
   1   4   5      411.78      462.15      6.95 o
   2   4   5      181.07      221.46      6.46 o
   3   4   5       61.88       54.21      2.98 o
   4   4   5        4.23       15.55      2.48 o
   5   4   5       23.24       21.70      3.47 o
   6   4   5      229.27      203.04     11.33 o
   7   4   5      185.22      192.90     15.16 o
   8   4   5      334.74      306.89     23.88 o
   9   4   5      461.47      402.04     40.04 o
  10   4   5       14.01       -1.33     14.01 o
  11   4   5        0.26       12.89     15.85 o
   1   5   5      731.20      749.68      9.47 o
   2   5   5     1669.92     1616.61     18.78 o
   3   5   5        0.06       -1.24      1.67 o
   4   5   5     3464.93     3536.70     29.15 o
   5   5   5      724.72      778.06     13.72 o
   6   5   5     1151.36     1248.95     33.17 o
   7   5   5     1283.19     1331.26     42.61 o
   8   5   5       44.41       41.86     11.05 o
   9   5   5      134.95      137.28     19.18 o
  10   5   5      250.24      273.16     26.78 o
  11   5   5       12.68        3.34     17.68 o
   0   6   5       79.75       86.44      4.28 o
   1   6   5       24.59       18.61      2.65 o
   2   6   5      143.02      154.33      6.12 o
   3   6   5      308.09      313.01      8.37 o
   4   6   5      800.92      812.94     12.95 o
   5   6   5      499.74      492.98     15.78 o
   6   6   5     1368.73     1278.70     55.14 o
   7   6   5      769.20      767.38     23.43 o
   8   6   5      245.85      257.33     18.86 o
   9   6   5       32.36       35.86     18.52 o
  10   6   5       27.99       16.67     11.92 o
  11   6   5       51.66       31.15     14.30 o
   1   7   5      931.14      965.00     13.46 o
   2   7   5      620.09      665.16     11.88 o
   3   7   5        5.83        8.92      3.09 o
   4   7   5      677.69      648.94     12.39 o
   5   7   5       72.58       51.59      7.66 o
   6   7   5      335.62      315.50     17.67 o
   7   7   5       22.42       27.79      7.12 o
   8   7   5      446.29      486.56     29.44 o
   9   7   5        1.28        1.99      9.30 o
  10   7   5        4.90       -1.00     11.01 o
   0   8   5      490.13      467.68      9.48 o
   1   8   5       67.72       60.52      4.23 o
   2   8   5      452.02      438.34     11.79 o
   3   8   5      883.45      859.40     17.51 o
   4   8   5      123.88      106.35      6.26 o
   5   8   5      300.01      263.13     21.51 o
   6   8   5      157.61      144.27     12.62 o
   7   8   5        3.03       -0.89      6.47 o
   8   8   5      221.12      251.38     22.13 o
   9   8   5      593.51      550.88     30.50 o
  10   8   5        8.02       10.74     11.68 o
   1   9   5       49.78       50.07      4.81 o
   2   9   5        1.49        1.19      3.82 o
   3   9   5     1824.71     1715.23     56.71 o
   4   9   5        0.55       -1.09      3.07 o
   5   9   5        4.61       11.51      5.63 o
   6   9   5      157.93      158.01     21.32 o
   7   9   5       66.32       83.01     10.09 o
   8   9   5       26.95       33.37     14.51 o
   9   9   5        9.41       -6.10      8.90 o
  10   9   5       10.20        8.14     11.87 o
   0  10   5       86.28       86.44     16.52 o
   1  10   5       12.08        5.78      3.97 o
   2  10   5       83.59       72.00      8.59 o
   3  10   5      193.75      188.14     13.56 o
   4  10   5      302.54      303.93      9.53 o
   5  10   5      195.73      177.07     11.21 o
   6  10   5       13.96       15.48      9.33 o
   7  10   5        0.64       -5.08      6.02 o
   8  10   5       60.96       61.18     12.92 o
   9  10   5       52.79       38.97     11.36 o
   1  11   5       22.50       14.42      5.56 o
   2  11   5     2020.27     2052.23     42.88 o
   3  11   5       45.20       61.33      8.76 o
   4  11   5      239.65      221.42     10.38 o
   5  11   5       35.28       29.39      6.09 o
   6  11   5       60.06       52.92      8.74 o
   7  11   5       73.00       64.05     10.93 o
   8  11   5       39.95       34.77     10.76 o
   9  11   5        3.10       -5.31      9.60 o
   0  12   5     1322.24     1373.36     36.56 o
   1  12   5      173.48      181.20      7.43 o
   2  12   5       51.58       25.61      7.34 o
   3  12   5       26.17       16.28      7.16 o
   4  12   5        2.65        4.87      4.33 o
   5  12   5      182.20      175.06     11.58 o
   6  12   5       11.49        4.68      5.97 o
   7  12   5       34.42       30.04      9.04 o
   8  12   5        2.03        0.40      7.52 o
   1  13   5       64.58       51.82      6.43 o
   2  13   5       63.02       66.30      9.39 o
   3  13   5        0.31        3.65      6.53 o
   4  13   5      335.17      340.86     13.56 o
   5  13   5        0.01       -5.29      5.29 o
   6  13   5      106.90       93.97     11.80 o
   7  13   5       56.39       66.54     15.11 o
   0  14   5      908.66      983.54     32.46 o
   1  14   5       66.86       74.57      7.76 o
   2  14   5        5.68        0.50      4.56 o
   3  14   5        0.01       -5.34      6.63 o
   4  14   5        0.07        1.91      4.92 o
   5  14   5        1.81       -0.21      5.55 o
   6  14   5       10.82       13.45      6.62 o
   1  15   5       13.42       10.65      5.73 o
   2  15   5      365.31      385.16     15.12 o
   3  15   5       52.65       49.83      6.99 o
   4  15   5       10.96       12.12      5.92 o
   5  15   5      162.36      173.72     12.20 o
   0  16   5      265.34      257.09     20.04 o
   1  16   5       43.13       37.03      7.36 o
   2  16   5        8.25        9.46      6.26 o
   3  16   5       20.02       22.08      6.33 o
   0   0   6     1663.23     1642.98     27.54 o
   1   0   6    15636.97    14720.69    133.69 o
   2   0   6      500.29      484.63      9.61 o
   3   0   6     2824.10     2747.63     35.44 o
   4   0   6     2316.87     2419.78     68.23 o
   5   0   6     2791.30     2879.43     40.81 o
   6   0   6      926.79      882.95     32.42 o
   7   0   6     2999.82     2942.52     71.13 o
   8   0   6      365.46      374.40     58.72 o
   9   0   6      204.44      200.19     31.03 o
  10   0   6       10.03       16.68     17.35 o
   1   1   6     2137.78     2072.13     14.61 o
   2   1   6     1925.87     1968.84     16.84 o
   3   1   6      146.40      147.24      5.09 o
   4   1   6     1255.50     1302.37     17.68 o
   5   1   6      129.14      119.83      5.65 o
   6   1   6      399.50      427.35     12.90 o
   7   1   6        0.87       -2.33      4.77 o
   8   1   6      709.58      718.31     32.91 o
   9   1   6      112.31      119.96     30.86 o
  10   1   6      423.64      536.83     53.05 o
  11   1   6      118.49      105.76     28.36 o
   0   2   6    18905.53    18380.33    143.57 o
   1   2   6     8222.25     7866.06     48.96 o
   2   2   6     1590.43     1618.22     17.22 o
   3   2   6      177.52      186.96      9.42 o
   4   2   6       60.84       75.28      4.59 o
   5   2   6        5.69        6.70      2.51 o
   6   2   6     2975.93     3139.58     38.38 o
   7   2   6       14.87       19.77      6.19 o
   8   2   6       13.47        3.32      6.47 o
   9   2   6      166.60      209.84     22.06 o
  10   2   6      237.09      253.90     37.03 o
   1   3   6      542.34      586.61      6.50 o
   2   3   6       54.52       68.75      2.81 o
   3   3   6     3751.52     3891.46     31.29 o
   4   3   6     1215.45     1286.76     16.02 o
   5   3   6        0.23        1.10      2.53 o
   6   3   6        3.74       -1.06      3.21 o
   7   3   6        5.63       12.92      5.77 o
   8   3   6      110.97      100.00     12.56 o
   9   3   6       16.99       25.44     13.68 o
  10   3   6       74.79       73.88     15.89 o
  11   3   6        3.72       18.02     18.68 o
   0   4   6     1782.90     1876.55     20.29 o
   1   4   6      406.74      400.69      5.58 o
   2   4   6        9.42       11.63      1.74 o
   3   4   6        6.42       10.53      2.08 o
   4   4   6        0.04        0.17      2.08 o
   5   4   6      687.07      683.54     15.73 o
   6   4   6      561.07      569.41     16.66 o
   7   4   6     1495.67     1503.74     47.34 o
   8   4   6      292.67      290.94     32.03 o
   9   4   6       57.32       68.06     19.68 o
  10   4   6      164.19      184.69     22.35 o
  11   4   6      153.83      155.69     22.93 o
   1   5   6       59.54       68.36      3.23 o
   2   5   6      231.07      186.09      4.62 o
   3   5   6      255.13      209.82      6.03 o
   4   5   6      201.85      193.55      5.70 o
   5   5   6      328.30      296.34     25.02 o
   6   5   6      595.84      613.57     19.41 o
   7   5   6     1175.41     1170.69     51.57 o
   8   5   6      629.02      598.09     25.33 o
   9   5   6      188.52      181.48     20.25 o
  10   5   6       46.89       48.04     19.35 o
  11   5   6       34.12       77.07     25.02 o
   0   6   6     1050.90     1168.51     18.46 o
   1   6   6      189.11      199.59      5.02 o
   2   6   6       77.78       58.67      4.03 o
   3   6   6       70.46       87.34      3.85 o
   4   6   6       29.71       26.23      3.63 o
   5   6   6      361.86      399.93     14.44 o
   6   6   6     1740.12     1817.10     41.04 o
   7   6   6      100.93      107.44     10.85 o
   8   6   6      467.56      438.40     29.49 o
   9   6   6      542.72      515.76     30.87 o
  10   6   6       33.44       22.06     12.10 o
  11   6   6       22.63        8.04     13.39 o
   1   7   6       31.35       26.56      3.28 o
   2   7   6     1437.83     1508.01     17.04 o
   3   7   6      380.10      375.21      8.78 o
   4   7   6      494.96      512.77     16.62 o
   5   7   6      967.32      927.85     26.10 o
   6   7   6       48.48       47.66      7.52 o
   7   7   6      199.59      192.58     13.71 o
   8   7   6       45.19       42.26      9.85 o
   9   7   6      207.14      168.02     20.00 o
  10   7   6      139.12      150.96     37.70 o
   0   8   6      296.53      358.52     11.56 o
   1   8   6      169.63      208.21      7.76 o
   2   8   6      508.20      493.64     12.00 o
   3   8   6       52.03       53.00      6.89 o
   4   8   6       55.72       48.42      4.47 o
   5   8   6      348.17      325.20     18.01 o
   6   8   6       38.00       46.40      7.61 o
   7   8   6      393.69      395.46     20.63 o
   8   8   6       12.15        8.51      7.93 o
   9   8   6      137.01      132.52     18.23 o
  10   8   6       44.97       50.49     16.52 o
   1   9   6      387.64      390.53     12.03 o
   2   9   6        9.46        9.15      5.15 o
   3   9   6       15.77       12.38      5.11 o
   4   9   6      151.34      165.57      7.47 o
   5   9   6      155.22      133.58     11.59 o
   6   9   6       24.40       32.43      6.87 o
   7   9   6      490.20      461.96     23.37 o
   8   9   6      157.40      142.50     17.01 o
   9   9   6        4.00       23.85     11.45 o
   0  10   6       59.42       47.62      5.20 o
   1  10   6       12.31       18.49      5.75 o
   2  10   6     1051.27     1098.49     26.98 o
   3  10   6     3010.41     2905.20     55.93 o
   4  10   6      300.53      326.79      9.81 o
   5  10   6       44.80       29.79      6.13 o
   6  10   6      142.49      113.46     11.29 o
   7  10   6       97.77       90.67     10.35 o
   8  10   6      272.17      347.59     25.18 o
   9  10   6       41.05       24.86     10.17 o
   1  11   6      951.48      911.21     21.15 o
   2  11   6      210.35      169.70     13.32 o
   3  11   6       75.47       66.31      9.47 o
   4  11   6       23.13       29.41      5.18 o
   5  11   6      644.73      644.76     18.98 o
   6  11   6        2.31       -2.67      5.58 o
   7  11   6        1.12        4.06      6.45 o
   8  11   6        5.81        1.27      7.70 o
   0  12   6     1138.31     1135.36     37.03 o
   1  12   6        9.62        6.53      3.32 o
   2  12   6     1507.99     1507.95     39.03 o
   3  12   6      103.68      104.14     11.69 o
   4  12   6       78.92       66.36     12.12 o
   5  12   6      395.92      424.21     15.99 o
   6  12   6        3.16        5.13      6.21 o
   7  12   6      124.88      106.08     12.56 o
   8  12   6      316.32      338.01     22.37 o
   1  13   6        6.68       13.89      4.75 o
   2  13   6        2.15       13.08      6.92 o
   3  13   6      374.51      331.00     19.55 o
   4  13   6        3.30       -3.52      3.91 o
   5  13   6      359.64      380.37     15.61 o
   6  13   6      182.03      189.56     13.39 o
   7  13   6       46.73       31.91     10.20 o
   0  14   6        9.49        4.97      7.27 o
   1  14   6       17.44       10.45      5.88 o
   2  14   6        0.01        5.40      6.99 o
   3  14   6      334.32      325.30     20.14 o
   4  14   6      219.05      227.61     18.08 o
   5  14   6        4.92        5.44      5.60 o
   6  14   6       10.91       10.99      6.79 o
   1  15   6       75.09       87.73     10.45 o
   2  15   6        1.54        3.77      4.98 o
   3  15   6      192.67      163.88     15.88 o
   4  15   6        5.38        2.95      8.59 o
   5  15   6       85.50       67.04     13.20 o
   0  16   6       82.15      125.41     21.35 o
   1  16   6        5.68       -3.97      5.66 o
   2  16   6      213.12      214.33     12.25 o
   3  16   6       37.23       26.33     10.21 o
   1   1   7     2625.63     2586.96     18.52 o
   2   1   7      151.22      151.98      5.99 o
   3   1   7       10.84        4.49      1.97 o
   4   1   7      112.16      130.04      5.33 o
   5   1   7      668.41      661.15     11.68 o
   6   1   7      708.48      677.19     14.20 o
   7   1   7      495.95      488.35     18.03 o
   8   1   7       67.49       58.31      9.99 o
   9   1   7       95.84       98.76     23.69 o
  11   1   7       35.22       28.69     20.35 o
   0   2   7      984.86     1070.40     13.89 o
   1   2   7      414.04      402.80      5.63 o
   2   2   7     4380.24     4360.54     30.03 o
   3   2   7      412.18      412.78      7.27 o
   4   2   7      937.47     1075.37     14.32 o
   5   2   7        8.46       12.20      2.82 o
   6   2   7      198.41      207.90      9.69 o
   7   2   7     2438.08     2551.00     46.87 o
   8   2   7      334.91      323.38     26.88 o
   9   2   7      841.32      847.49     63.23 o
   1   3   7        6.79        7.59      1.35 o
   2   3   7      281.27      302.24      6.31 o
   3   3   7      726.84      753.69     10.44 o
   4   3   7      325.18      322.45      8.08 o
   5   3   7      106.20       99.67      8.96 o
   6   3   7      827.27      858.85     25.43 o
   7   3   7      235.42      256.15     15.51 o
   8   3   7      168.35      135.90     21.69 o
   9   3   7       47.83       49.91     20.85 o
  10   3   7       66.34       39.32     13.55 o
  11   3   7        0.05       20.02     18.68 o
   0   4   7       29.75       42.86      4.13 o
   1   4   7     1349.78     1363.94     12.71 o
   2   4   7      141.00      114.56      3.82 o
   3   4   7     9538.58    10001.11     74.97 o
   4   4   7        0.09        0.45      2.15 o
   5   4   7       92.18      109.98      6.87 o
   6   4   7        6.84       10.85      4.79 o
   7   4   7     1277.47     1287.93     43.47 o
   8   4   7      408.72      385.02     37.70 o
   9   4   7      243.34      213.86     30.36 o
  10   4   7      277.23      284.64     29.53 o
  11   4   7       50.11       28.03     19.02 o
   1   5   7     2785.52     2906.52     23.76 o
   2   5   7       63.74       61.58      3.64 o
   3   5   7     1013.56     1066.48     14.91 o
   4   5   7      164.69      190.14      7.18 o
   5   5   7       52.70       57.07      5.88 o
   6   5   7       55.32       64.63      8.20 o
   7   5   7       44.73       37.51     10.18 o
   8   5   7        0.12       10.97      8.08 o
   9   5   7        9.69       21.69     14.68 o
  10   5   7        4.85       17.35     14.68 o
  11   5   7      174.50      188.69     24.42 o
   0   6   7      881.26      921.13     20.13 o
   1   6   7      173.18      187.80      5.66 o
   2   6   7     1335.49     1332.58     14.37 o
   3   6   7      215.49      242.79      9.16 o
   4   6   7      155.60      176.26     11.10 o
   5   6   7      136.75      121.09      8.76 o
   6   6   7       14.64       11.15      5.36 o
   7   6   7      324.77      308.31     19.18 o
   8   6   7      414.43      428.09     29.42 o
   9   6   7      114.47      136.48     18.33 o
  10   6   7        0.01        4.15     10.73 o
   1   7   7      267.92      260.58      8.35 o
   2   7   7      180.49      177.99      5.84 o
   3   7   7       98.74       94.58      4.46 o
   4   7   7     1025.09     1018.96     17.73 o
   5   7   7       30.30       21.31      5.01 o
   6   7   7       96.51      120.78     10.55 o
   7   7   7      572.13      549.47     35.00 o
   8   7   7       28.91       28.62      9.30 o
   9   7   7      519.51      529.11     58.39 o
  10   7   7      107.30      112.07     18.67 o
   0   8   7      844.39      937.98     17.19 o
   1   8   7      479.84      509.43      9.60 o
   2   8   7     1973.95     2010.55     35.03 o
   3   8   7        2.83       -2.79      4.86 o
   4   8   7       18.45        9.92      3.57 o
   5   8   7       11.16       16.29      5.45 o
   6   8   7     1664.74     1669.98     35.10 o
   7   8   7       11.99       14.89      7.59 o
   8   8   7     1029.60      981.72     32.85 o
   9   8   7       58.95       35.63     14.01 o
  10   8   7        2.02        6.48     11.32 o
   1   9   7      473.15      417.21      9.72 o
   2   9   7       73.45       57.29      8.08 o
   3   9   7     1052.11     1055.31     25.18 o
   4   9   7      153.72      158.91     11.46 o
   5   9   7        1.14       -1.31      4.24 o
   6   9   7        1.44       -3.44      5.11 o
   7   9   7        4.24        5.64      6.52 o
   8   9   7      702.79      680.17     31.58 o
   9   9   7        0.01        0.49      8.66 o
   0  10   7     2458.44     2425.30     41.93 o
   1  10   7      867.08      859.24     36.83 o
   2  10   7        0.16       -3.43      5.08 o
   3  10   7        0.12       -0.04      7.22 o
   4  10   7       29.83       32.15      4.26 o
   5  10   7      129.81       95.73      9.52 o
   6  10   7       10.27        9.41      5.96 o
   7  10   7        0.79       -1.82      6.18 o
   8  10   7       21.00       32.90     16.35 o
   9  10   7       25.63       25.50     10.42 o
   1  11   7      935.21      941.30     26.00 o
   2  11   7       74.11       58.77      7.62 o
   3  11   7     1283.31     1301.81     34.70 o
   4  11   7     1104.75      969.73     21.55 o
   5  11   7      491.19      466.92     16.50 o
   6  11   7        0.21       -0.24      5.76 o
   7  11   7        2.38       -4.70      6.06 o
   8  11   7       15.48       24.84      9.59 o
   0  12   7      151.72      159.32     13.08 o
   1  12   7       44.60       47.75      4.55 o
   2  12   7      308.01      299.52     17.75 o
   3  12   7      110.07       96.32     15.75 o
   4  12   7      104.87      103.75     12.62 o
   5  12   7       67.39       65.10      7.75 o
   6  12   7       54.83       52.17      8.86 o
   7  12   7        0.02        6.92      7.09 o
   8  12   7       18.56       21.64      9.92 o
   1  13   7      302.96      317.61     19.79 o
   2  13   7      265.73      323.79     19.09 o
   3  13   7      441.83      486.27     22.42 o
   4  13   7        1.64        4.00      7.38 o
   5  13   7        0.24       -3.30      4.98 o
   6  13   7       56.35       52.13      8.55 o
   7  13   7       99.69       96.56     12.39 o
   0  14   7      172.78      154.20     21.02 o
   1  14   7       40.33       29.72      5.95 o
   2  14   7      392.71      351.06     20.59 o
   3  14   7       78.46       68.79     11.37 o
   4  14   7      169.62      162.65     16.06 o
   5  14   7      186.06      189.33     11.89 o
   6  14   7      108.49      116.46     18.54 o
   1  15   7       23.89       13.99      5.99 o
   2  15   7       94.77       92.36     12.10 o
   3  15   7        7.32       15.18      8.58 o
   4  15   7        0.47       -4.81      7.94 o
   0  16   7      426.98      519.66     26.35 o
   1  16   7       53.67       52.01      7.96 o
   2  16   7        2.73        1.65      5.67 o
   0   0   8    19998.12    18920.35    242.42 o
   1   0   8     2404.63     2378.37     25.94 o
   2   0   8     7986.70     7942.23     67.65 o
   3   0   8     9426.92     9614.29     94.32 o
   4   0   8     5656.16     6056.32     64.62 o
   5   0   8       99.82      127.76     15.71 o
   6   0   8      703.71      664.31     20.65 o
   7   0   8      251.09      202.64     18.83 o
   8   0   8       16.38       19.68     14.01 o
   9   0   8      411.53      363.34     41.37 o
  10   0   8      117.77      133.12     29.36 o
   1   1   8      901.41      882.29      8.95 o
   2   1   8     3450.82     3584.99     28.14 o
   3   1   8      667.25      689.27     10.00 o
   4   1   8      321.14      318.26      8.23 o
   5   1   8       42.51       24.96      3.67 o
   6   1   8      306.47      324.08     11.36 o
   7   1   8      219.75      258.28     15.36 o
   8   1   8      237.18      242.49     18.52 o
   9   1   8      137.91      131.12     27.03 o
  11   1   8        7.97        9.34     19.35 o
   0   2   8     4356.85     4362.87     39.43 o
   1   2   8     2855.31     2807.22     21.04 o
   2   2   8     1852.35     1828.81     15.58 o
   3   2   8     3700.62     3701.87     29.73 o
   4   2   8     1690.53     1764.50     20.20 o
   5   2   8      273.34      259.83      9.37 o
   6   2   8       71.17       66.21      6.56 o
   7   2   8      225.51      228.74     14.83 o
   8   2   8      325.74      309.60     20.73 o
   9   2   8      511.67      559.55     69.90 o
   1   3   8      210.69      233.20      4.41 o
   2   3   8       14.33       12.62      1.86 o
   3   3   8      216.03      167.70      7.35 o
   4   3   8      347.82      321.78      8.60 o
   5   3   8        7.48        7.25      3.26 o
   6   3   8      212.65      224.35     12.30 o
   7   3   8       98.00       96.98     11.56 o
   8   3   8     1075.03     1144.08     52.72 o
   9   3   8        4.43        5.70     10.51 o
  10   3   8       23.85        7.01     15.35 o
  11   3   8       14.93      -16.01     16.01 o
   0   4   8      603.08      666.82     11.69 o
   1   4   8     1900.42     1920.57     17.46 o
   2   4   8        2.89       -0.30      1.42 o
   3   4   8        6.77        3.07      1.86 o
   4   4   8      138.03      127.32      6.21 o
   5   4   8       89.35      104.26      8.00 o
   6   4   8      336.29      357.18     15.15 o
   7   4   8       82.99       55.87      9.38 o
   8   4   8      454.97      488.45     37.37 o
   9   4   8       49.39       50.15     13.22 o
  10   4   8      258.26      249.69     26.30 o
  11   4   8      242.28      199.18     35.37 o
   1   5   8       66.49       67.81      2.95 o
   2   5   8      528.33      523.05      7.91 o
   3   5   8     1005.52     1031.40     14.22 o
   4   5   8      198.96      197.99      7.40 o
   5   5   8      576.99      525.25     25.20 o
   6   5   8      143.45      145.21     10.36 o
   7   5   8       59.65       69.39     10.22 o
   8   5   8      628.70      544.80     31.70 o
   9   5   8        2.37      -10.68     10.68 o
  10   5   8      126.05      140.74     20.53 o
  11   5   8       30.64       26.91     15.05 o
   0   6   8      225.95      230.89     10.78 o
   1   6   8      317.76      371.37      6.16 o
   2   6   8      133.06      123.00      4.13 o
   3   6   8      142.14      153.45      6.34 o
   4   6   8       36.08       42.08      5.44 o
   5   6   8      347.94      351.44     15.29 o
   6   6   8     2679.76     2533.64     59.85 o
   7   6   8      303.50      302.93     19.11 o
   8   6   8      631.65      704.09     34.66 o
   9   6   8      500.90      511.31     31.47 o
  10   6   8        0.03        5.67     15.35 o
   1   7   8       95.66      116.29      4.63 o
   2   7   8      405.03      365.15      6.95 o
   3   7   8      226.55      221.15      7.73 o
   4   7   8      188.27      181.78      8.63 o
   5   7   8       15.19       14.30      4.69 o
   6   7   8       50.44       27.43      6.67 o
   7   7   8       31.42       35.07     14.35 o
   8   7   8     1152.63     1125.93     40.76 o
   9   7   8      208.77      163.09     20.03 o
  10   7   8        4.50       -6.62     10.97 o
   0   8   8      345.19      376.05     11.55 o
   1   8   8      329.39      330.13      8.50 o
   2   8   8       11.05        8.48      3.28 o
   3   8   8      284.02      257.24      7.69 o
   4   8   8      138.47      126.72      6.86 o
   5   8   8      451.19      425.96     14.63 o
   6   8   8       45.72       25.04      8.33 o
   7   8   8      197.90      196.61     18.00 o
   8   8   8      146.29      132.05     14.70 o
   9   8   8       18.70       12.39     10.50 o
  10   8   8      122.80       80.09     17.23 o
   1   9   8     1421.32     1391.10     32.55 o
   2   9   8      190.33      182.41     13.13 o
   3   9   8     1293.80     1245.20     32.92 o
   4   9   8      116.10      112.23      7.78 o
   5   9   8       30.28       29.76      5.92 o
   6   9   8       72.33       58.75      8.43 o
   7   9   8       18.58       28.10      8.02 o
   8   9   8       14.29       10.79      9.54 o
   9   9   8       95.81       94.96     14.16 o
   0  10   8      341.69      339.18     11.93 o
   1  10   8       19.10       20.71      3.91 o
   2  10   8      159.94      174.24     21.64 o
   3  10   8      593.69      606.47     19.50 o
   4  10   8       45.09       34.76      9.05 o
   5  10   8      285.58      292.36     14.92 o
   6  10   8       72.15       70.79      8.76 o
   7  10   8        0.15       -4.19      5.83 o
   8  10   8      236.35      260.95     19.79 o
   9  10   8      126.71      153.40     17.17 o
   1  11   8      207.64      178.60      9.68 o
   2  11   8       64.70       57.92      7.64 o
   3  11   8      190.78      195.52     13.20 o
   4  11   8      264.00      265.19     11.23 o
   5  11   8       40.35       42.74      7.43 o
   6  11   8        9.06        6.27      6.67 o
   7  11   8      123.90      112.13     11.93 o
   8  11   8       86.37       93.33     13.15 o
   0  12   8        2.20       -0.14      5.36 o
   1  12   8     1939.02     1840.46     31.85 o
   2  12   8      364.26      358.75     17.31 o
   3  12   8       20.35       27.48      8.39 o
   4  12   8      119.97      117.79     13.16 o
   5  12   8        0.06        7.81      5.91 o
   6  12   8       45.66       36.67      8.30 o
   7  12   8       86.74      101.86     11.60 o
   1  13   8      110.07      100.37      8.76 o
   2  13   8      150.44      154.77     14.08 o
   3  13   8      142.87      122.69     13.53 o
   4  13   8       91.23       79.96     13.16 o
   5  13   8        0.16       -1.96      4.94 o
   6  13   8       46.12       28.91      8.39 o
   7  13   8        9.36        9.95      8.31 o
   0  14   8      174.69      180.20     16.11 o
   1  14   8       14.59        2.86      4.94 o
   2  14   8        5.39       -1.14      7.58 o
   3  14   8        1.49        2.60      7.21 o
   4  14   8      263.91      236.14     18.76 o
   5  14   8       47.99       43.80      7.90 o
   1  15   8      156.29      165.45     12.62 o
   2  15   8      116.97      116.42     13.61 o
   3  15   8      680.85      719.76     28.28 o
   4  15   8       67.81       52.32     11.71 o
   0  16   8       17.16        7.33     16.18 o
   1  16   8       37.07       38.49      9.47 o
   2  16   8        5.55       -2.78      8.17 o
   1   1   9       73.46       80.11      3.16 o
   2   1   9        8.64        0.41      1.56 o
   3   1   9      949.75      924.72     11.70 o
   4   1   9        4.47       10.38      2.54 o
   5   1   9      695.95      732.38     14.34 o
   6   1   9        0.73        3.64      3.47 o
   7   1   9      122.79      124.55     13.12 o
   8   1   9        0.20       -6.29      6.29 o
   9   1   9      107.54      168.49     30.03 o
  11   1   9      235.01      254.90     40.04 o
   0   2   9     1011.25     1202.88     15.37 o
   1   2   9     2650.47     2815.50     20.85 o
   2   2   9     2687.23     2852.94     22.22 o
   3   2   9        0.12       -1.39      1.78 o
   4   2   9     1932.57     2030.85     23.99 o
   5   2   9      237.82      238.79      8.69 o
   6   2   9      479.50      477.06     14.49 o
   7   2   9        3.12        4.42      5.04 o
   8   2   9      221.57      206.61     17.37 o
   9   2   9        6.78        6.67     14.35 o
  10   2   9       50.44       58.39     22.69 o
   1   3   9      913.42      945.48     10.06 o
   2   3   9    10089.06    10742.12     76.76 o
   3   3   9      659.44      698.46      9.49 o
   4   3   9       23.99       19.54      2.75 o
   5   3   9       27.56       25.11      4.65 o
   6   3   9      162.71      194.20     15.38 o
   7   3   9       59.72       61.93      8.86 o
   8   3   9      190.59      184.21     20.05 o
   9   3   9      207.76      187.96     38.04 o
  10   3   9      437.82      548.84     53.05 o
  11   3   9       88.88      119.11     31.03 o
   0   4   9     5304.60     5580.01     53.55 o
   1   4   9        1.44        1.44      1.51 o
   2   4   9        0.02       -1.38      1.38 o
   3   4   9      371.50      385.15      7.92 o
   4   4   9      290.91      277.51      9.02 o
   5   4   9      664.00      683.63     29.09 o
   6   4   9      552.64      532.37     27.73 o
   7   4   9      266.35      244.50     20.20 o
   8   4   9     1665.98     1659.14     52.85 o
   9   4   9       43.10       42.71     30.86 o
  10   4   9      211.15      201.54     24.18 o
  11   4   9       21.04        7.01     18.02 o
   1   5   9       96.50      102.13      3.78 o
   2   5   9       61.72       67.96      3.29 o
   3   5   9     1020.19     1036.14     14.76 o
   4   5   9      183.55      197.90      7.37 o
   5   5   9      673.05      624.78     17.11 o
   6   5   9      767.06      732.93     24.18 o
   7   5   9      109.40      106.87     21.44 o
   8   5   9      237.98      224.19     28.53 o
   9   5   9       72.64       86.41     22.02 o
  10   5   9       78.85       99.86     18.15 o
   0   6   9     4136.64     4197.87     45.54 o
   1   6   9     3408.83     3602.40     29.56 o
   2   6   9      147.99      160.01      6.57 o
   3   6   9      238.38      215.35      7.56 o
   4   6   9      883.78      941.31     17.93 o
   5   6   9       12.89       14.14      7.07 o
   6   6   9      240.65      200.70     15.16 o
   7   6   9        7.72        6.42      6.79 o
   8   6   9       31.57       27.08      9.38 o
   9   6   9        5.63       14.01     13.35 o
  10   6   9       25.79       21.02     16.68 o
   1   7   9      732.56      755.66      9.71 o
   2   7   9       66.45       77.77      6.70 o
   3   7   9      156.79      184.06      7.72 o
   4   7   9     1097.31     1123.87     21.18 o
   5   7   9      301.89      316.15     13.46 o
   6   7   9       41.99       43.08      7.08 o
   7   7   9       15.14        7.51      8.02 o
   8   7   9      269.59      231.54     18.42 o
   9   7   9       12.02       -4.58      9.51 o
  10   7   9        3.09       -5.78     11.51 o
   0   8   9      642.11      663.52     14.18 o
   1   8   9       36.30       30.52      2.87 o
   2   8   9      274.70      260.21      6.58 o
   3   8   9       75.39       73.10      7.18 o
   4   8   9      235.41      228.57     11.43 o
   5   8   9      297.56      285.02     13.00 o
   6   8   9      294.92      257.48     14.34 o
   7   8   9       21.34       11.17     12.01 o
   8   8   9        0.21       -6.99      7.29 o
   9   8   9      102.25       86.39     15.31 o
  10   8   9      260.98      251.15     26.00 o
   1   9   9        4.86        9.22      2.45 o
   2   9   9     2897.63     2702.08     40.96 o
   3   9   9        5.91       -0.32      2.60 o
   4   9   9        3.63        3.25      3.92 o
   5   9   9      357.25      352.96     14.31 o
   6   9   9       92.35       77.94      9.28 o
   7   9   9      247.98      246.67     17.74 o
   8   9   9      250.51      201.39     43.87 o
   9   9   9      194.16      189.99     18.53 o
   0  10   9     1452.40     1447.05     28.85 o
   1  10   9      287.80      320.87      7.56 o
   2  10   9       36.76       18.68      6.87 o
   3  10   9       67.81       41.83     12.85 o
   4  10   9        7.86       16.85      4.59 o
   5  10   9       59.97       46.44      7.62 o
   6  10   9       64.99       46.18      8.20 o
   7  10   9        0.00        9.69      7.52 o
   8  10   9       27.51       48.98     10.96 o
   9  10   9       20.98       29.52     11.01 o
   1  11   9       84.20       79.40      5.17 o
   2  11   9      173.39      170.22     14.22 o
   3  11   9      160.15      154.88     14.03 o
   4  11   9        8.51        5.25      4.27 o
   5  11   9       96.40      103.34     10.28 o
   6  11   9      148.72      132.49     11.61 o
   7  11   9        7.22       13.32      7.97 o
   8  11   9       20.17       30.62      9.99 o
   0  12   9        2.92        0.14      6.67 o
   1  12   9       90.91       81.61     13.34 o
   2  12   9        0.00       -4.81      4.81 o
   3  12   9       29.46       23.71      8.47 o
   4  12   9       17.70       13.80      6.15 o
   5  12   9      106.75      123.81     10.38 o
   6  12   9      170.55      149.57     13.23 o
   7  12   9        2.74        0.06      7.03 o
   1  13   9       44.79       44.61      5.67 o
   2  13   9      278.78      249.65     17.47 o
   3  13   9       48.21       35.57      9.33 o
   4  13   9       43.05       21.94      9.09 o
   5  13   9        2.32       18.37      6.14 o
   6  13   9        0.01        4.64      6.69 o
   0  14   9      200.24      182.72     16.35 o
   1  14   9        0.20       -0.58      3.98 o
   2  14   9       13.89       15.24      8.04 o
   3  14   9       64.00       48.00     10.50 o
   4  14   9        3.91       -5.22      7.72 o
   5  14   9       19.59       18.31      6.22 o
   1  15   9       26.51       33.55     11.41 o
   2  15   9       40.26       20.18     10.02 o
   3  15   9        1.81       -1.12      8.16 o
   4  15   9       15.51       -0.06      8.67 o
   0  16   9       35.95       35.17     10.71 o
   1  16   9        2.23        1.72      5.90 o
   0   0  10     1196.61     1425.74     28.89 o
   1   0  10     1831.79     1964.36     23.90 o
   2   0  10       96.63       79.94      6.95 o
   3   0  10      292.77      329.65      9.83 o
   4   0  10     2106.29     2151.89     41.55 o
   5   0  10     1705.63     1677.38     38.57 o
   6   0  10      196.30      208.11     15.66 o
   8   0  10      613.45      610.57     45.04 o
   9   0  10       82.87      105.76     26.69 o
  10   0  10       34.13       47.71     21.35 o
   1   1  10      184.14      165.84      5.87 o
   2   1  10      715.11      872.89     10.29 o
   3   1  10     1480.53     1480.30     16.06 o
   4   1  10       86.16       75.70      4.72 o
   5   1  10      159.20      187.63      8.46 o
   6   1  10     1127.98     1130.51     22.67 o
   7   1  10      874.76      856.93     28.83 o
   8   1  10       48.70       33.49     11.30 o
   9   1  10      119.50      131.12     27.69 o
  11   1  10        0.02      -15.01     15.68 o
   0   2  10      987.23     1045.00     15.69 o
   1   2  10      534.47      577.62      7.62 o
   2   2  10     6512.91     6760.68     45.55 o
   3   2  10      421.15      333.00      7.03 o
   4   2  10       74.92       79.90      4.87 o
   5   2  10      859.83      836.33     16.86 o
   6   2  10       86.82       84.53      8.38 o
   7   2  10       55.03       66.15      8.26 o
   8   2  10      267.56      252.30     24.68 o
   9   2  10       85.80       75.07     22.02 o
  10   2  10        1.92       -4.34     13.68 o
  11   2  10       16.56        5.67     16.68 o
   1   3  10        4.91        4.19      1.63 o
   2   3  10      418.90      466.47      7.53 o
   3   3  10      263.38      280.63      6.94 o
   4   3  10      792.43      797.71     13.81 o
   5   3  10     1529.43     1500.06     23.98 o
   6   3  10       79.56       89.59      8.50 o
   7   3  10        1.01        1.25      5.10 o
   8   3  10       83.02       89.66     23.19 o
   9   3  10        0.00       -1.67     12.34 o
  10   3  10      751.97      742.35     54.05 o
  11   3  10       20.88       -2.67     18.35 o
   0   4  10       58.24       59.93      4.91 o
   1   4  10      959.23      945.06     10.10 o
   2   4  10       68.19       64.79      3.26 o
   3   4  10      254.19      275.04      7.95 o
   4   4  10      185.84      202.61      8.24 o
   5   4  10      264.40      269.19     13.33 o
   6   4  10      173.47      167.31     11.33 o
   7   4  10       14.36       10.68      6.53 o
   8   4  10        0.34       -7.67      8.12 o
   9   4  10      481.91      509.93     34.67 o
  10   4  10       54.52       56.05     21.69 o
  11   4  10       42.44       75.07     25.02 o
   1   5  10      222.36      231.50      8.18 o
   2   5  10        1.37        0.76      1.73 o
   3   5  10     1765.63     1773.57     33.41 o
   4   5  10     1842.69     1706.33     52.96 o
   5   5  10      169.59      164.27     11.43 o
   6   5  10      152.07      116.08     12.81 o
   7   5  10      133.36      119.09     18.06 o
   8   5  10        0.59        4.85      9.09 o
   9   5  10      521.63      490.10     31.32 o
  10   5  10        1.69       -1.25     10.92 o
   0   6  10     1562.79     1466.35     22.76 o
   1   6  10     1351.01     1375.04     15.49 o
   2   6  10       90.38       98.65      4.52 o
   3   6  10     1136.98     1094.56     18.90 o
   4   6  10      323.25      296.84     12.42 o
   5   6  10      523.93      541.84     18.22 o
   6   6  10      841.03      770.17     30.58 o
   7   6  10        8.26        0.99      6.86 o
   8   6  10      105.47       85.76     17.68 o
   9   6  10        0.26       -5.34     12.68 o
  10   6  10        4.00       12.01     17.02 o
   1   7  10       14.70       13.40      2.30 o
   2   7  10     2511.54     2435.83     31.61 o
   3   7  10       56.19       70.21      5.74 o
   4   7  10       52.10       50.78      6.84 o
   5   7  10      176.76      184.01     13.39 o
   6   7  10      447.01      432.26     17.03 o
   7   7  10      298.88      287.78     22.68 o
   8   7  10      318.81      354.80     23.25 o
   9   7  10        0.00       11.86     10.78 o
  10   7  10      171.57      154.37     22.14 o
   0   8  10      647.90      651.43     14.84 o
   1   8  10      383.20      395.15      8.50 o
   2   8  10       35.75       41.82      3.66 o
   3   8  10      379.16      379.47     20.51 o
   4   8  10     1240.81     1147.65     25.70 o
   5   8  10       18.77        3.45      4.51 o
   6   8  10       33.10       47.67      9.15 o
   7   8  10       56.61       50.43     11.22 o
   8   8  10      382.19      375.75     28.37 o
   9   8  10       25.91       35.21     12.77 o
   1   9  10      262.03      265.24      7.03 o
   2   9  10      722.46      726.79     12.45 o
   3   9  10      503.18      530.93     13.18 o
   4   9  10       16.01       13.29      5.10 o
   5   9  10      433.95      431.28     16.93 o
   6   9  10      182.60      161.86     12.51 o
   7   9  10      284.97      257.36     28.99 o
   8   9  10       53.61       43.08     12.57 o
   9   9  10       52.35       33.48     19.55 o
   0  10  10      984.33      932.24     29.32 o
   1  10  10        9.83       11.00      3.37 o
   2  10  10      165.74      173.57      6.75 o
   3  10  10        3.39        4.60      4.55 o
   4  10  10        7.90       11.03      4.98 o
   5  10  10        4.30        6.43      4.82 o
   6  10  10       10.64        6.25      6.31 o
   7  10  10        0.04        0.79      6.86 o
   8  10  10       70.31       74.57     12.47 o
   1  11  10       25.57       19.45      4.53 o
   2  11  10      724.32      708.10     25.12 o
   3  11  10        0.00        2.56      6.56 o
   4  11  10       18.62       10.95      4.81 o
   5  11  10      242.55      238.10     18.51 o
   6  11  10       87.59       84.83     10.13 o
   7  11  10       56.11       35.06      9.33 o
   8  11  10       23.22       14.44      9.69 o
   0  12  10      326.10      357.60     19.35 o
   1  12  10        7.03       13.83      5.97 o
   2  12  10        8.01       13.15      7.30 o
   3  12  10      396.17      390.77     27.55 o
   4  12  10      462.87      495.88     15.94 o
   5  12  10      240.90      275.67     14.84 o
   6  12  10      153.64      140.96     15.41 o
   7  12  10      120.09      117.81     13.43 o
   1  13  10       18.42       15.73      5.25 o
   2  13  10      639.27      641.63     24.37 o
   3  13  10      146.16      119.89     14.06 o
   4  13  10       43.46       32.38      9.67 o
   5  13  10      231.23      231.76     12.90 o
   6  13  10        4.58        0.42      7.37 o
   0  14  10      568.10      595.56     20.12 o
   1  14  10      550.37      523.67     37.90 o
   2  14  10       14.69       15.57      8.56 o
   3  14  10       72.59       55.58     11.24 o
   4  14  10       67.00       79.69     22.58 o
   5  14  10        0.00        9.07      7.08 o
   1  15  10      132.61      159.12     11.13 o
   2  15  10       71.51       63.17     11.85 o
   3  15  10      485.36      544.18     26.46 o
   1   1  11      566.10      586.08      8.37 o
   2   1  11      734.13      790.82     10.03 o
   3   1  11       66.21       99.03      4.59 o
   4   1  11      800.41      840.98     13.52 o
   5   1  11      273.93      295.64     10.52 o
   6   1  11     1247.52     1224.29     26.69 o
   7   1  11      234.90      240.26     17.91 o
   8   1  11      260.03      270.44     24.99 o
   9   1  11        4.50        9.01     14.01 o
  11   1  11       39.13       63.06     27.69 o
   0   2  11     1371.18     1627.95     21.72 o
   1   2  11     1525.72     1540.90     14.86 o
   2   2  11       32.54       44.67      2.97 o
   3   2  11      170.51      156.60      6.28 o
   4   2  11        9.05        7.88      2.81 o
   5   2  11       13.60       10.90      4.13 o
   6   2  11       24.19       18.80      5.39 o
   7   2  11     1269.74     1337.21     30.13 o
   8   2  11        0.61       -1.02      8.67 o
   9   2  11      323.06      305.95     39.04 o
  10   2  11        0.51       -7.67     13.68 o
   1   3  11      452.94      438.47      7.36 o
   2   3  11       33.12       16.81      2.37 o
   3   3  11      174.22      152.33      6.00 o
   4   3  11      176.37      155.20      6.92 o
   5   3  11      311.19      291.21     13.34 o
   6   3  11      428.47      427.78     16.49 o
   7   3  11      134.41      150.24     12.19 o
   8   3  11       45.39       44.47     12.25 o
   9   3  11     1057.14     1166.41     65.39 o
  10   3  11       15.06       27.36     19.35 o
  11   3  11      350.04      387.03     49.05 o
   0   4  11     5482.35     5997.85     58.87 o
   1   4  11       37.28       47.20      2.86 o
   2   4  11        7.39        1.12      1.96 o
   3   4  11      163.73      178.02      6.54 o
   4   4  11       13.62        8.39      3.34 o
   5   4  11       96.86       84.50      7.34 o
   6   4  11        1.39        6.85      5.08 o
   7   4  11      457.37      436.12     25.00 o
   8   4  11        0.40       -8.08      8.08 o
   9   4  11        4.37        3.73      9.88 o
  10   4  11       53.35       64.06     22.35 o
   1   5  11      777.98      824.92     10.56 o
   2   5  11      904.95      936.17     13.16 o
   3   5  11     3166.67     3164.15     32.74 o
   4   5  11       62.47       61.42     10.04 o
   5   5  11      854.23      797.60     27.34 o
   6   5  11      216.09      203.95     15.98 o
   7   5  11      489.14      482.97     26.29 o
   8   5  11        1.64       -4.31      9.90 o
   9   5  11       40.09       65.42     15.29 o
  10   5  11       14.93       28.69     18.02 o
   0   6  11     2851.65     2790.35     37.27 o
   1   6  11      136.40      146.43      5.47 o
   2   6  11     1059.13     1095.65     18.86 o
   3   6  11      410.44      385.97     10.48 o
   4   6  11      689.67      658.50     19.30 o
   5   6  11      403.19      382.32     22.78 o
   6   6  11      601.25      533.24     25.69 o
   7   6  11      119.78      123.60     17.66 o
   8   6  11        0.01        8.42      9.94 o
   9   6  11       12.89        6.34     14.35 o
  10   6  11        0.12       -0.63     11.86 o
   1   7  11      147.12      152.87      6.70 o
   2   7  11        0.60        3.60      2.57 o
   3   7  11      964.59      968.95     23.91 o
   4   7  11     1175.11     1066.07     25.28 o
   5   7  11      662.86      688.94     21.29 o
   6   7  11      518.97      448.01     19.49 o
   7   7  11      163.19      163.47     18.11 o
   8   7  11        9.76       13.56      8.36 o
   9   7  11       60.90       55.05     19.02 o
  10   7  11        1.80      -12.68     12.68 o
   0   8  11     1681.88     1673.37     33.46 o
   1   8  11     1118.64     1144.21     16.66 o
   2   8  11      713.37      687.45     12.85 o
   3   8  11      414.57      418.05     17.14 o
   4   8  11      717.13      698.00     19.94 o
   5   8  11        1.88        0.27      4.83 o
   6   8  11       15.38        7.44      5.92 o
   7   8  11       53.53       55.95     12.53 o
   8   8  11      336.53      357.38     23.70 o
   9   8  11       48.05       16.60     11.90 o
   1   9  11      878.72      836.14     14.71 o
   2   9  11       11.69        9.61      3.12 o
   3   9  11        1.43        1.97      3.93 o
   4   9  11      519.81      514.26     19.55 o
   5   9  11        3.96        9.92      5.08 o
   6   9  11        8.95       11.64      5.98 o
   7   9  11      154.63      144.02     14.73 o
   8   9  11       12.90       11.19     14.51 o
   9   9  11        3.04        4.50     11.30 o
   0  10  11        0.82        6.10      5.75 o
   1  10  11        0.03       -1.28      3.80 o
   2  10  11      131.96      129.16      8.82 o
   3  10  11      742.29      738.84     19.16 o
   4  10  11       83.18      101.87      9.69 o
   5  10  11      111.25      111.22      9.40 o
   6  10  11       15.35       14.16      7.12 o
   7  10  11        1.04        2.78      7.76 o
   8  10  11        5.05       10.91      8.93 o
   1  11  11      202.10      183.72     11.65 o
   2  11  11        0.09        2.66      3.99 o
   3  11  11     1003.98      962.50     32.60 o
   4  11  11       71.24       53.40     13.54 o
   5  11  11      516.57      513.51     30.59 o
   6  11  11       47.37       41.82      8.69 o
   7  11  11        4.40       11.41     13.38 o
   0  12  11        9.92       19.15      7.93 o
   1  12  11       28.28       29.20      8.52 o
   2  12  11       16.82       17.39      4.67 o
   3  12  11        5.95        7.34      4.31 o
   4  12  11       61.42       59.64      6.87 o
   5  12  11       52.03       38.45      8.04 o
   6  12  11        2.78        6.13      6.56 o
   7  12  11       13.77       15.64      9.19 o
   1  13  11      491.80      494.37     16.35 o
   2  13  11       35.06       46.37      5.69 o
   3  13  11       45.52       55.61      9.48 o
   4  13  11       46.93       49.74      9.93 o
   5  13  11        3.31       -0.12      6.19 o
   6  13  11      179.11      247.59     17.63 o
   0  14  11      210.19      221.39     18.54 o
   1  14  11       26.57       28.40      6.27 o
   2  14  11        7.59       11.08      5.83 o
   3  14  11       84.95       70.40     12.19 o
   4  14  11       28.37        9.51      9.41 o
   5  14  11      282.04      324.59     15.01 o
   1  15  11       48.07       46.40      6.35 o
   2  15  11      230.91      245.79     19.84 o
   3  15  11        6.09        7.34      9.43 o
   0   0  12     1327.05     1343.55     38.54 o
   1   0  12      493.83      623.51     12.48 o
   2   0  12      465.35      514.71     15.21 o
   3   0  12      411.01      430.93     11.95 o
   4   0  12     1787.64     1729.22     73.68 o
   5   0  12     3642.61     3605.31     69.83 o
   6   0  12        4.25        2.00      7.67 o
   9   0  12       49.54       48.04     19.35 o
  10   0  12       11.19       16.68     17.35 o
   1   1  12      164.19      154.02      5.03 o
   2   1  12      498.02      573.50      9.60 o
   3   1  12       11.42       10.68      2.64 o
   4   1  12        0.12        2.30      2.98 o
   5   1  12      660.42      643.48     15.37 o
   6   1  12       25.66       26.28      6.23 o
   7   1  12      423.75      461.09     32.36 o
   8   1  12     1206.35     1191.75     53.55 o
   9   1  12      161.53      142.47     29.69 o
  11   1  12        0.20      -16.35     17.68 o
   0   2  12       24.42        8.02      2.78 o
   1   2  12      889.09      954.67     11.38 o
   2   2  12       28.60       28.28      2.89 o
   3   2  12      880.50      862.19     13.55 o
   4   2  12        0.17        0.90      2.97 o
   5   2  12       68.33       67.63      7.37 o
   6   2  12      337.00      329.95     15.63 o
   7   2  12      198.70      186.76     16.15 o
   8   2  12      435.06      431.47     32.33 o
   9   2  12      542.25      553.85     46.04 o
  10   2  12      291.09      319.63     44.04 o
   1   3  12     1516.44     1535.06     16.12 o
   2   3  12      542.87      560.98      9.46 o
   3   3  12      442.07      475.41     10.14 o
   4   3  12      928.17      975.11     17.21 o
   5   3  12     1065.46     1039.69     24.02 o
   6   3  12      490.95      449.60     16.80 o
   7   3  12      143.96      127.68     11.25 o
   8   3  12        7.39        8.46     10.21 o
   9   3  12        1.94        5.00     15.35 o
  10   3  12      134.93      130.12     29.69 o
   0   4  12      889.78      826.41     14.95 o
   1   4  12      689.62      615.77      9.08 o
   2   4  12      127.59      138.60      5.87 o
   3   4  12      382.22      384.23     11.88 o
   4   4  12      486.92      499.29     14.12 o
   5   4  12       70.44       58.43     11.14 o
   6   4  12        5.12        2.71      5.53 o
   7   4  12        1.25        3.49      5.85 o
   8   4  12      198.46      141.45     18.33 o
   9   4  12        0.18        1.33     13.35 o
  10   4  12        0.95        4.34     15.68 o
   1   5  12        8.52       11.38      2.43 o
   2   5  12       81.70       93.89      4.83 o
   3   5  12      210.76      244.04      8.33 o
   4   5  12      605.43      601.10     15.71 o
   5   5  12        1.44       -0.48      4.62 o
   6   5  12      136.90      132.30     13.49 o
   7   5  12        6.78       -0.14      6.12 o
   8   5  12      352.79      368.13     28.76 o
   9   5  12       89.98       84.13     16.87 o
  10   5  12      152.75      115.11     27.03 o
   0   6  12       87.60       86.83      6.86 o
   1   6  12      635.50      597.97     17.28 o
   2   6  12      124.36      122.65      6.37 o
   3   6  12       91.28       80.04      7.77 o
   4   6  12      322.73      317.47     20.51 o
   5   6  12       92.63      105.02     10.27 o
   6   6  12      146.02      134.12     20.69 o
   7   6  12       12.20        9.36      7.55 o
   8   6  12        8.82        7.99     11.18 o
   9   6  12        0.01        1.19     11.06 o
  10   6  12       30.01       70.73     22.02 o
   1   7  12       80.12       82.06      5.78 o
   2   7  12      217.57      209.52      8.52 o
   3   7  12     1215.01     1185.55     29.21 o
   4   7  12      269.84      314.53     22.25 o
   5   7  12      493.53      472.43     18.85 o
   6   7  12      351.67      344.74     25.38 o
   7   7  12        1.28        0.00     10.01 o
   8   7  12        5.28       -4.02      8.74 o
   9   7  12       34.58       37.37     17.02 o
   0   8  12      289.58      314.59     13.61 o
   1   8  12       46.64       39.07      5.19 o
   2   8  12       29.33       30.09      4.62 o
   3   8  12      937.44      840.26     21.72 o
   4   8  12       95.20       88.45      9.06 o
   5   8  12       37.13       37.75      7.33 o
   6   8  12       96.00      117.12     11.51 o
   7   8  12      217.65      248.13     21.80 o
   8   8  12        3.22       -7.54      7.54 o
   9   8  12       24.86       13.53     12.18 o
   1   9  12     1109.42     1028.61     23.49 o
   2   9  12       27.59       21.37      7.32 o
   3   9  12     1024.50      993.45     34.14 o
   4   9  12       34.01       38.99      6.89 o
   5   9  12       33.68       24.60      6.96 o
   6   9  12      122.50       99.83     10.74 o
   7   9  12      223.36      187.61     17.15 o
   8   9  12      215.55      238.10     30.03 o
   0  10  12       14.76        2.32     13.01 o
   1  10  12     1862.42     1785.81     33.34 o
   2  10  12      220.42      190.07     10.67 o
   3  10  12      102.27       92.10      9.08 o
   4  10  12      261.30      262.66     13.48 o
   5  10  12       27.69       13.61      5.88 o
   6  10  12       82.92       90.27     15.54 o
   7  10  12       80.25      112.78     13.78 o
   8  10  12        0.27       -7.70      7.70 o
   1  11  12      524.23      489.66     16.21 o
   2  11  12        5.36        3.98      4.34 o
   3  11  12      403.03      432.06     16.68 o
   4  11  12       59.08       58.05      7.64 o
   5  11  12      271.21      285.28     13.95 o
   6  11  12       37.30       30.24      8.50 o
   7  11  12        5.57       -7.50      7.50 o
   0  12  12      115.54      108.43     13.02 o
   1  12  12       30.01       27.83      5.80 o
   2  12  12       28.62       32.45      5.95 o
   3  12  12      778.16      769.82     20.82 o
   4  12  12       87.61       98.36      8.91 o
   5  12  12        2.75       -0.26      6.12 o
   6  12  12      408.39      421.22     21.03 o
   1  13  12      236.91      217.11     12.20 o
   2  13  12        1.47        2.43      4.83 o
   3  13  12        0.17        2.99      4.34 o
   4  13  12      200.80      239.74     12.73 o
   5  13  12      126.09      136.22     12.28 o
   0  14  12      295.00      323.76     21.03 o
   1  14  12      561.35      596.24     31.78 o
   2  14  12        0.60       -3.01      4.48 o
   3  14  12        2.27        2.61      8.66 o
   4  14  12        0.02       -3.23      9.34 o
   1  15  12        0.70       -0.57      5.90 o
   2  15  12        0.09       -3.06      5.58 o
   1   1  13      324.71      339.19      6.81 o
   2   1  13      876.57      866.34     13.67 o
   3   1  13        5.26        5.80      2.80 o
   4   1  13        2.55        2.34      3.32 o
   5   1  13     2321.90     2233.85     32.20 o
   6   1  13       20.40       21.00      7.70 o
   7   1  13      854.15      813.05     36.06 o
   8   1  13       89.68      127.15     18.99 o
   9   1  13       45.99       81.08     25.02 o
   0   2  13       95.19       94.15      5.98 o
   1   2  13       30.58       29.47      2.96 o
   2   2  13       19.29       20.62      3.09 o
   3   2  13      169.83      190.64     10.70 o
   4   2  13      408.57      410.31     11.63 o
   5   2  13       80.66       76.78      8.19 o
   6   2  13        8.60       11.55      5.46 o
   7   2  13        0.66        8.68      8.84 o
   8   2  13      133.92      108.38     17.56 o
   9   2  13       59.45       29.36     17.68 o
  10   2  13       21.66       51.71     22.02 o
   1   3  13      176.33      162.43      6.11 o
   2   3  13      214.46      221.54      7.40 o
   3   3  13      205.65      220.13      7.72 o
   4   3  13      222.28      232.97     12.15 o
   5   3  13      401.23      395.53     16.70 o
   6   3  13       19.13        8.22      5.52 o
   7   3  13        7.85        7.61      6.16 o
   8   3  13        4.07        8.67     14.35 o
   9   3  13        4.07        0.33     16.01 o
  10   3  13       25.83       19.68     18.35 o
   0   4  13      196.68      202.38      9.36 o
   1   4  13       39.51       24.35      3.03 o
   2   4  13      297.31      246.53      7.82 o
   3   4  13      147.44      141.04      6.61 o
   4   4  13        6.58        1.11      3.68 o
   5   4  13       40.47       39.09      6.38 o
   6   4  13       12.92       11.81      6.31 o
   7   4  13       59.61       50.18     15.03 o
   8   4  13       54.71       65.41     14.98 o
   9   4  13      238.73      252.90     36.03 o
  10   4  13       18.03       29.69     18.68 o
   1   5  13        0.51        1.06      2.33 o
   2   5  13       65.47       62.98      4.78 o
   3   5  13       82.77       68.63      5.48 o
   4   5  13      419.24      384.78     13.86 o
   5   5  13       34.43       42.53      7.42 o
   6   5  13      290.31      305.22     19.87 o
   7   5  13      430.70      519.29     34.47 o
   8   5  13       21.99       16.43     11.38 o
   9   5  13      142.59      154.48     29.03 o
  10   5  13       56.87       46.04     21.69 o
   0   6  13        1.36        1.06      3.70 o
   1   6  13       10.52        8.19      3.22 o
   2   6  13       28.58       37.07      5.28 o
   3   6  13     1078.48     1049.72     29.26 o
   4   6  13      604.10      608.16     17.49 o
   5   6  13      242.33      195.53     16.12 o
   6   6  13      911.90      925.19     47.71 o
   7   6  13      178.26      184.79     18.86 o
   8   6  13       48.55       35.84     10.73 o
   9   6  13        0.08        1.19     10.89 o
   1   7  13      273.72      231.94      9.98 o
   2   7  13      190.30      206.87      9.99 o
   3   7  13      305.14      240.57     15.26 o
   4   7  13      191.15      188.37     12.75 o
   5   7  13      253.45      212.98     15.74 o
   6   7  13        4.10        4.51      8.18 o
   7   7  13       30.79       35.03     13.68 o
   8   7  13      217.76      260.40     25.64 o
   9   7  13       68.08       72.67     16.60 o
   0   8  13       15.59       11.50     12.51 o
   1   8  13     6588.22     6211.18    117.41 o
   2   8  13      108.00      118.62     10.35 o
   3   8  13       29.36       23.06      6.68 o
   4   8  13      155.07      145.67     13.20 o
   5   8  13      199.43      207.93     14.19 o
   6   8  13      105.17       94.48     10.84 o
   7   8  13       73.03       57.61     11.47 o
   8   8  13      115.54       92.01     14.01 o
   9   8  13      101.30       98.42     23.69 o
   1   9  13      272.88      249.22     13.72 o
   2   9  13        0.03        3.61      4.57 o
   3   9  13       40.23       28.64      6.30 o
   4   9  13       33.94       20.32      6.25 o
   5   9  13       86.41       78.65      9.64 o
   6   9  13       37.86       46.21     13.24 o
   7   9  13       66.65       79.73     12.38 o
   8   9  13       30.04       46.27     13.39 o
   0  10  13       54.13       45.06     13.18 o
   1  10  13        0.77        2.08      5.78 o
   2  10  13       61.46       63.20      8.47 o
   3  10  13       21.11       12.53      5.88 o
   4  10  13       99.71       90.01     10.16 o
   5  10  13      283.71      255.36     14.19 o
   6  10  13        5.81        8.49      7.13 o
   7  10  13        1.33        2.30      8.25 o
   8  10  13        7.36        6.06      9.39 o
   1  11  13      387.68      387.87     18.93 o
   2  11  13      269.54      257.06     15.03 o
   3  11  13      100.02      123.42     16.66 o
   4  11  13       79.01       92.13      9.97 o
   5  11  13        1.32        5.04      5.81 o
   6  11  13      173.10      176.93     15.58 o
   7  11  13        8.28       11.07      8.39 o
   0  12  13      186.98      178.48     16.96 o
   1  12  13        0.09        3.35      4.78 o
   2  12  13       66.29       62.96      7.70 o
   3  12  13       43.09       37.07      7.15 o
   4  12  13       95.60      124.89     10.55 o
   5  12  13       44.31       37.29      7.17 o
   6  12  13       34.51       45.21      9.79 o
   1  13  13        1.50       -2.25      5.03 o
   2  13  13      123.50      135.78     10.98 o
   3  13  13      234.78      237.86     11.80 o
   4  13  13      172.48      187.27     18.54 o
   5  13  13       30.82       28.92      7.82 o
   0  14  13      237.13      242.21     20.31 o
   1  14  13      200.99      216.45     15.92 o
   2  14  13       16.81       14.51      5.38 o
   3  14  13       96.04      116.11      8.88 o
   4  14  13       28.07       25.66      6.54 o
   1  15  13      141.08      150.10     10.35 o
   0   0  14       40.00       37.12      5.68 o
   1   0  14     6215.74     6272.05     62.82 o
   2   0  14        2.69        2.98      3.08 o
   3   0  14      302.35      339.80     15.55 o
   4   0  14        4.41        3.44      5.28 o
   5   0  14     1256.69     1163.30     41.96 o
   9   0  14      121.91      110.10     27.69 o
  10   0  14       58.26       54.05     24.02 o
   1   1  14      551.22      564.35      9.91 o
   2   1  14      442.54      434.00      9.37 o
   3   1  14      191.03      214.47      9.26 o
   4   1  14     1220.16     1241.83     22.10 o
   5   1  14     1339.54     1274.30     35.88 o
   6   1  14      325.90      311.61     21.02 o
   7   1  14       37.35       31.42     11.44 o
   8   1  14       45.98       39.81     12.73 o
   9   1  14        4.06       13.01     17.02 o
   0   2  14      974.34     1034.96     21.52 o
   1   2  14     3000.95     2900.46     27.15 o
   2   2  14      150.58      153.39      6.22 o
   3   2  14      491.36      500.30     11.39 o
   4   2  14      325.58      337.75     11.78 o
   5   2  14        8.33        6.44      4.77 o
   6   2  14      808.06      789.76     22.36 o
   7   2  14        4.75        7.53      9.77 o
   8   2  14       96.61      103.59     25.86 o
   9   2  14        0.03       30.70     19.35 o
  10   2  14      129.05      155.81     33.36 o
   1   3  14       60.66       55.91      4.40 o
   2   3  14      153.17      151.75      6.48 o
   3   3  14     1696.27     1661.31     20.37 o
   4   3  14      883.95      893.80     43.48 o
   5   3  14     1228.88     1209.06     26.91 o
   6   3  14        0.20       -4.97      4.97 o
   7   3  14       47.07       69.73     18.02 o
   8   3  14       65.96       75.74     20.69 o
   9   3  14      583.32      621.24     50.05 o
  10   3  14        0.04       26.36     18.68 o
   0   4  14      165.59      185.27      9.49 o
   1   4  14       43.17       35.75      3.81 o
   2   4  14      103.72       99.02      5.74 o
   3   4  14      716.17      720.28     13.91 o
   4   4  14        6.42        6.74      4.65 o
   5   4  14       45.90       34.22      6.57 o
   6   4  14      182.29      177.29     13.94 o
   7   4  14      196.29      197.19     17.52 o
   8   4  14       18.07       31.03     16.01 o
   9   4  14      361.27      394.70     44.37 o
  10   4  14        6.91        1.67     16.68 o
   1   5  14      212.17      209.11      8.16 o
   2   5  14      444.34      452.57     11.94 o
   3   5  14      342.22      332.91     12.86 o
   4   5  14        7.89       12.16      5.60 o
   5   5  14      139.27      133.44     13.20 o
   6   5  14       17.58       18.01      7.99 o
   7   5  14      108.15       92.77     11.76 o
   8   5  14        4.64        4.00     13.01 o
   9   5  14        4.70       10.68     16.01 o
   0   6  14      103.85      124.57     20.81 o
   1   6  14     1535.66     1502.89     24.46 o
   2   6  14       39.44       25.03      4.69 o
   3   6  14      350.60      350.43     14.42 o
   4   6  14       15.53       15.29      7.34 o
   5   6  14      639.68      566.07     23.73 o
   6   6  14       32.81       15.68     18.02 o
   7   6  14      697.40      691.63     25.29 o
   8   6  14       10.01       14.02      8.41 o
   9   6  14      341.57      414.05     45.38 o
   1   7  14       21.06       28.06      8.48 o
   2   7  14      112.05      106.12      9.42 o
   3   7  14      176.58      161.22     17.28 o
   4   7  14      323.26      328.20     18.30 o
   5   7  14        4.61        6.61      8.21 o
   6   7  14      141.79      148.18     17.69 o
   7   7  14      276.25      235.55     29.03 o
   8   7  14        5.71       -7.63      8.58 o
   9   7  14        6.30        9.03     17.18 o
   0   8  14      873.25      726.63     29.10 o
   1   8  14      436.25      433.20     23.62 o
   2   8  14      115.11      104.13     14.54 o
   3   8  14      233.98      238.09     13.34 o
   4   8  14      214.71      192.99     13.39 o
   5   8  14        7.44        0.57      9.34 o
   6   8  14       16.10        0.38     10.34 o
   7   8  14       28.88       13.26     11.54 o
   8   8  14       61.62       80.32     15.98 o
   1   9  14      393.23      348.72     21.07 o
   2   9  14        0.33        2.81      4.99 o
   3   9  14       32.31       17.18      6.11 o
   4   9  14      479.79      532.85     19.62 o
   5   9  14      222.94      245.42     17.55 o
   6   9  14      180.07      219.07     15.85 o
   7   9  14        0.78        5.00      7.34 o
   8   9  14        0.74       -7.79      9.68 o
   0  10  14      333.63      320.65     20.46 o
   1  10  14     2661.04     2538.38     49.87 o
   2  10  14        1.48       -3.13      5.09 o
   3  10  14       17.04       14.74      5.91 o
   4  10  14       17.52        6.19      7.22 o
   5  10  14      205.24      212.86     23.75 o
   6  10  14        1.37       -1.51      6.28 o
   7  10  14        8.55       15.79      9.06 o
   1  11  14       64.63       60.39      7.88 o
   2  11  14      302.20      306.78     15.92 o
   3  11  14       59.81       66.03      9.03 o
   4  11  14       56.24       40.13     11.94 o
   5  11  14      155.40      144.96     12.27 o
   6  11  14        3.42        3.02      6.86 o
   7  11  14      213.34      209.48     35.30 o
   0  12  14      115.39       98.81     19.35 o
   1  12  14      135.92      145.25     12.67 o
   2  12  14      161.29      164.19     11.94 o
   3  12  14      305.51      348.05     17.27 o
   4  12  14        6.44        2.52      5.25 o
   5  12  14        4.04        4.95      6.35 o
   6  12  14       21.03       17.34      8.96 o
   1  13  14        4.63       -3.18      5.45 o
   2  13  14       10.97       15.40      6.07 o
   3  13  14       97.89      122.01     16.90 o
   4  13  14       90.35      106.07     10.41 o
   5  13  14        5.94       -0.31      6.80 o
   0  14  14      163.68      196.05     24.36 o
   1  14  14        1.46       -1.85      5.78 o
   2  14  14       13.46       16.54      6.66 o
   3  14  14       20.24       31.90      6.65 o
   1   1  15      176.78      180.95      7.81 o
   2   1  15     1750.21     1770.15     22.18 o
   3   1  15      945.12      906.40     18.70 o
   4   1  15       24.14       13.56      4.83 o
   5   1  15      538.11      502.21     19.43 o
   6   1  15      115.95      139.13     17.91 o
   7   1  15      295.17      280.82     25.60 o
   8   1  15       19.63       23.79     12.13 o
   9   1  15       29.87       22.35     19.68 o
  10   1  15       18.27       18.35     18.35 o
   0   2  15        8.98        7.80      3.81 o
   1   2  15      792.31      820.84     15.77 o
   2   2  15        0.09        4.08      2.74 o
   3   2  15      420.90      379.32     11.07 o
   4   2  15      116.72       94.51      8.87 o
   5   2  15       39.27       20.74      6.54 o
   6   2  15      277.61      339.22     22.21 o
   7   2  15      255.82      264.38     24.89 o
   8   2  15       18.81       16.68     16.01 o
   9   2  15      136.07      177.83     33.36 o
  10   2  15        0.00        1.67     18.02 o
   1   3  15        1.72        1.48      2.49 o
   2   3  15      252.25      268.12      8.80 o
   3   3  15      391.84      393.04     12.52 o
   4   3  15      189.14      167.85     11.21 o
   5   3  15      291.80      295.16     15.30 o
   6   3  15      383.48      392.35     20.51 o
   7   3  15      166.03      202.85     30.03 o
   8   3  15       56.56       76.74     22.69 o
   9   3  15      284.55      394.37     46.04 o
  10   3  15      342.87      438.74     50.71 o
   0   4  15     3706.14     3653.01     46.69 o
   1   4  15     3393.44     3441.68     31.71 o
   2   4  15       90.20       73.60      5.62 o
   3   4  15      748.21      753.45     17.57 o
   4   4  15     1015.22     1009.79     24.07 o
   5   4  15        0.52        1.75      5.59 o
   6   4  15      104.28      110.77     13.78 o
   7   4  15      333.13      348.86     28.94 o
   8   4  15       18.63       14.35     14.35 o
   9   4  15      165.85      206.86     33.03 o
   1   5  15       54.56       59.20      5.67 o
   2   5  15      277.98      320.23     13.03 o
   3   5  15       16.81       11.42      5.08 o
   4   5  15      705.76      704.48     24.27 o
   5   5  15       55.38       63.45      9.95 o
   6   5  15      243.26      256.78     19.29 o
   7   5  15        7.54       23.08      9.45 o
   8   5  15      331.81      380.35     41.04 o
   9   5  15      167.65      180.50     31.03 o
   0   6  15      340.56      315.95     17.38 o
   1   6  15      628.39      601.00     14.97 o
   2   6  15      135.03      125.62     12.18 o
   3   6  15      317.85      299.35     24.05 o
   4   6  15        0.68        5.67      5.98 o
   5   6  15      392.47      358.86     22.29 o
   6   6  15      375.65      365.39     32.20 o
   7   6  15        8.76        7.30      7.31 o
   8   6  15       93.21      110.63     18.09 o
   9   6  15        8.07       -5.34     14.68 o
   1   7  15      506.29      479.73     17.64 o
   2   7  15       27.74       27.38      6.47 o
   3   7  15        0.95       -1.43      4.91 o
   4   7  15      485.26      469.34     22.13 o
   5   7  15      215.20      253.00     23.52 o
   6   7  15       93.07       80.70     13.52 o
   7   7  15      141.98      160.85     19.46 o
   8   7  15      242.46      285.52     20.08 o
   9   7  15      288.17      307.62     39.04 o
   0   8  15       78.62       81.33     13.18 o
   1   8  15      749.22      672.00     20.44 o
   2   8  15       97.74       59.99      7.90 o
   3   8  15       35.35       27.14      7.68 o
   4   8  15      864.45      747.85     31.03 o
   5   8  15       93.11       69.05     12.01 o
   6   8  15      239.74      273.20     46.88 o
   7   8  15       43.63       42.04     10.56 o
   8   8  15       13.28       25.17     12.50 o
   1   9  15        0.31        7.42      6.19 o
   2   9  15        3.25        1.88      5.60 o
   3   9  15      126.91      134.10     11.59 o
   4   9  15        2.98       12.89      6.24 o
   5   9  15      464.46      538.56     24.80 o
   6   9  15        0.08       -3.87      6.28 o
   7   9  15        0.06       -2.18      7.17 o
   8   9  15       22.66        9.34     13.35 o
   0  10  15      912.12      930.53     43.71 o
   1  10  15      261.85      275.55     16.68 o
   2  10  15      101.55       89.25     11.03 o
   3  10  15      151.29      146.26     16.19 o
   4  10  15        0.01        4.04      6.14 o
   5  10  15       10.75        5.16      7.46 o
   6  10  15      259.31      282.63     18.08 o
   7  10  15        6.91       12.16      9.01 o
   1  11  15       53.99       48.42      8.54 o
   2  11  15       37.38       33.31      7.93 o
   3  11  15       76.85       61.48      8.61 o
   4  11  15      169.11      202.23     14.16 o
   5  11  15      497.73      556.36     21.79 o
   6  11  15      454.83      472.05     22.09 o
   0  12  15       56.21       43.22     12.85 o
   1  12  15      514.62      515.04     19.26 o
   2  12  15      111.44      112.10     11.88 o
   3  12  15       19.25       12.14      8.68 o
   4  12  15       56.07       50.88      9.04 o
   5  12  15       84.53       61.51      9.58 o
   1  13  15       51.10       63.66      8.97 o
   2  13  15       12.14       17.48      8.29 o
   3  13  15      225.81      206.38     14.96 o
   4  13  15      318.73      338.55     15.84 o
   0  14  15       89.32       96.85     14.69 o
   1  14  15        7.47       17.35      6.79 o
   2  14  15      245.53      267.33     14.98 o
   0   0  16     1335.88     1321.63     52.38 o
   1   0  16     1481.30     1398.46     83.41 o
   2   0  16      119.89      117.86     12.88 o
   3   0  16     1264.06     1279.76     43.75 o
   4   0  16        7.08       10.20      7.28 o
   5   0  16      254.16      154.81     27.36 o
   9   0  16       65.90      118.78     28.69 o
   1   1  16      473.97      451.50     19.74 o
   2   1  16        7.36        7.94      3.51 o
   3   1  16      840.37      871.59     18.51 o
   4   1  16       93.22       77.76      7.65 o
   5   1  16      389.44      347.05     23.26 o
   6   1  16       13.39       39.54     13.85 o
   7   1  16       64.06       64.67     15.18 o
   8   1  16       57.06       47.38     22.35 o
   0   2  16      265.97      287.75     12.48 o
   1   2  16     1916.13     1981.55     24.19 o
   2   2  16       38.53       31.71      4.03 o
   3   2  16       62.89       39.23      4.92 o
   4   2  16     1122.68     1039.57     37.56 o
   5   2  16      411.38      421.19     20.08 o
   6   2  16      389.61      427.37     48.12 o
   7   2  16      310.31      315.55     33.86 o
   8   2  16       31.66       31.70     17.35 o
   9   2  16      245.25      237.22     37.37 o
   1   3  16      556.45      506.76     10.35 o
   2   3  16        4.25        8.79      3.33 o
   3   3  16       37.11       32.84      5.56 o
   4   3  16      966.74      932.05     26.27 o
   5   3  16       27.18       14.38      6.43 o
   6   3  16       65.80       81.66     27.54 o
   7   3  16      132.13      146.47     27.03 o
   8   3  16        0.54      -12.34     12.34 o
   9   3  16       43.81       57.39     22.02 o
   0   4  16       27.93       26.39      5.13 o
   1   4  16      296.20      309.20     12.07 o
   2   4  16      523.56      450.75     13.94 o
   3   4  16      881.43      871.88     31.14 o
   4   4  16      138.59      159.37     17.95 o
   5   4  16       51.20       56.84     10.06 o
   6   4  16      177.37      162.81     19.71 o
   7   4  16      137.01      126.96     18.66 o
   8   4  16      249.78      258.91     35.70 o
   9   4  16        2.70       20.02     17.02 o
   1   5  16      182.12      174.04      9.57 o
   2   5  16     1618.62     1571.48     37.70 o
   3   5  16      466.70      457.19     20.36 o
   4   5  16     1930.75     1856.61     45.20 o
   5   5  16      569.22      531.13     48.38 o
   6   5  16      204.05      168.55     22.58 o
   7   5  16        2.51        0.11      9.84 o
   8   5  16      358.43      412.05     44.04 o
   9   5  16      179.07      193.51     34.03 o
   0   6  16      143.60      168.93     17.28 o
   1   6  16       78.71       64.51      8.38 o
   2   6  16      344.20      302.43     15.45 o
   3   6  16       55.65       44.55      8.75 o
   4   6  16        0.08       -4.13      5.87 o
   5   6  16      533.48      442.77     23.13 o
   6   6  16      425.60      478.34     34.87 o
   7   6  16      109.20       97.53     20.66 o
   8   6  16       25.58       11.34     14.68 o
   9   6  16       39.69       73.40     23.35 o
   1   7  16      189.91      212.44     13.65 o
   2   7  16      339.65      328.59     16.22 o
   3   7  16      121.35       85.27      9.96 o
   4   7  16      161.70      167.94     14.82 o
   5   7  16       70.43       80.82     11.78 o
   6   7  16       86.48       91.98     17.75 o
   7   7  16       16.91        9.77     10.41 o
   8   7  16       11.56        4.42      9.89 o
   0   8  16       86.91       73.39     12.59 o
   1   8  16        0.45       -4.12      4.58 o
   2   8  16      702.72      651.45     21.38 o
   3   8  16       34.00       29.41      7.84 o
   4   8  16       26.51       19.13      8.76 o
   5   8  16      123.43      141.74     29.86 o
   6   8  16      185.62      161.96     32.86 o
   7   8  16       33.51       31.91      9.73 o
   8   8  16       18.25       13.17      9.38 o
   1   9  16       28.65       29.43      7.54 o
   2   9  16       23.77       28.15     11.82 o
   3   9  16        1.28        2.13      7.27 o
   4   9  16       18.46       25.73      9.21 o
   5   9  16       24.34       25.10      9.80 o
   6   9  16      120.80      102.55     16.27 o
   7   9  16       30.74       18.47     10.18 o
   0  10  16        5.78        6.01     10.01 o
   1  10  16       72.56       78.78     10.33 o
   2  10  16       69.03       71.31     10.43 o
   3  10  16       52.76       58.74      8.95 o
   4  10  16       30.98       29.81     10.35 o
   5  10  16       53.84       85.19     12.03 o
   6  10  16       44.65       43.26      9.72 o
   7  10  16       28.03       43.56     10.49 o
   1  11  16       21.98       20.91      7.03 o
   2  11  16       49.29       64.96      9.26 o
   3  11  16       34.72       33.55      7.98 o
   4  11  16       89.12      116.49     13.20 o
   5  11  16       10.66       16.21      8.83 o
   6  11  16       74.65      102.67     12.51 o
   0  12  16      125.41      119.39     15.98 o
   1  12  16      126.96      117.87     12.37 o
   2  12  16       42.12       61.88     14.35 o
   3  12  16      108.53       93.06     10.56 o
   4  12  16       25.66       43.50      9.84 o
   5  12  16       24.62       27.98      8.45 o
   1  13  16       90.56       86.73     10.16 o
   2  13  16        0.08        0.66      6.52 o
   3  13  16        2.89        9.07      6.92 o
   0  14  16      161.52      171.98     19.37 o
   1   1  17      106.60       94.41      6.80 o
   2   1  17       52.09       52.26      5.96 o
   3   1  17      488.52      481.66     14.64 o
   4   1  17        0.15        1.82      5.02 o
   5   1  17      654.87      672.10     27.40 o
   6   1  17       32.58       30.47     11.90 o
   7   1  17      153.50      195.74     23.30 o
   8   1  17       17.54       45.38     22.35 o
   0   2  17     3293.83     3202.22     53.81 o
   1   2  17      655.76      691.61     15.21 o
   2   2  17      568.32      507.45     16.54 o
   3   2  17       55.08       39.31      6.14 o
   4   2  17       12.38       18.63      7.66 o
   5   2  17       66.87       66.66     12.38 o
   6   2  17      105.49       82.64     15.39 o
   7   2  17      296.61      293.47     40.54 o
   8   2  17      144.86      184.50     32.36 o
   9   2  17        2.54      -12.01     16.01 o
   1   3  17     1247.53     1228.93     19.66 o
   2   3  17      146.03      141.14      8.31 o
   3   3  17      286.88      244.42     24.99 o
   4   3  17       56.05       44.43      8.23 o
   5   3  17        2.39       -0.29      6.59 o
   6   3  17        5.21        1.49      8.25 o
   7   3  17        4.33        5.67     13.01 o
   8   3  17      130.15      155.48     30.36 o
   9   3  17       50.90       39.04     20.35 o
   0   4  17       18.73        9.81      5.55 o
   1   4  17        6.61        4.38      4.59 o
   2   4  17      343.93      347.18     20.71 o
   3   4  17      161.82      189.07     13.71 o
   4   4  17       47.58       46.57     17.88 o
   5   4  17      780.64      788.00     35.47 o
   6   4  17       10.86        4.90      9.36 o
   7   4  17       62.68       60.72     19.68 o
   8   4  17       23.15       27.36     17.68 o
   9   4  17        0.49       12.68     17.68 o
   1   5  17      124.17      113.66     11.32 o
   2   5  17      406.80      449.80     20.56 o
   3   5  17     1616.04     1619.02     41.39 o
   4   5  17      536.26      535.83     26.19 o
   5   5  17      212.99      143.37     17.80 o
   6   5  17      108.31      116.42     17.86 o
   7   5  17       52.68       60.56     22.69 o
   8   5  17        8.73        3.34     13.35 o
   9   5  17      173.58      199.52     34.70 o
   0   6  17       15.92       14.06      9.55 o
   1   6  17     2239.22     2171.38     42.32 o
   2   6  17       92.09       89.35     11.27 o
   3   6  17       11.37        8.44      6.50 o
   4   6  17        0.71       -0.52      6.84 o
   5   6  17      106.70      117.76     13.84 o
   6   6  17      138.95      126.50     17.81 o
   7   6  17      268.29      318.55     40.04 o
   8   6  17        1.20        9.01     14.01 o
   1   7  17      207.54      202.21     13.70 o
   2   7  17        0.03        3.85      5.55 o
   3   7  17       82.73       61.21     10.02 o
   4   7  17      231.33      224.67     17.52 o
   5   7  17      256.34      299.24     20.89 o
   6   7  17       78.01       60.00     11.68 o
   7   7  17       75.16       81.74     21.02 o
   8   7  17        1.43       18.68     16.35 o
   0   8  17       96.24       96.81     17.52 o
   1   8  17      116.10      147.95     12.30 o
   2   8  17       83.42       85.77     10.05 o
   3   8  17        1.27        1.60      6.28 o
   4   8  17      290.62      268.79     19.10 o
   5   8  17      290.21      328.35     21.48 o
   6   8  17        0.20        4.47      8.21 o
   7   8  17        8.95       18.16     14.35 o
   1   9  17      318.25      288.69     16.47 o
   2   9  17       20.10       12.81      6.63 o
   3   9  17        9.47       -7.32     11.84 o
   4   9  17      134.19      154.18     17.30 o
   5   9  17       46.71       52.46     12.51 o
   6   9  17      313.25      293.13     25.38 o
   7   9  17      425.12      502.53     25.22 o
   0  10  17       13.27       10.52      9.13 o
   1  10  17       18.37       11.54      7.09 o
   2  10  17        9.66       19.55      7.66 o
   3  10  17        0.19        3.66      7.28 o
   4  10  17      111.83      143.26     30.19 o
   5  10  17        0.54       -4.02      8.54 o
   6  10  17      157.23      141.18     14.50 o
   1  11  17      119.08      148.10     13.96 o
   2  11  17       69.83       93.25     10.76 o
   3  11  17       74.35       64.25     12.38 o
   4  11  17       28.48       30.85      9.54 o
   5  11  17      329.67      361.21     23.06 o
   0  12  17      178.19      198.85     25.02 o
   1  12  17       61.62       86.96     11.32 o
   2  12  17       11.55       -3.74      6.29 o
   3  12  17      504.83      544.30     21.72 o
   4  12  17        9.05       15.24      8.58 o
   1  13  17        1.89        1.04      6.50 o
   2  13  17      168.67      191.44     15.69 o
   0   0  18     5977.60     5905.08    121.47 o
   1   0  18       11.43        9.13      5.52 o
   2   0  18       14.22       15.36      5.77 o
   3   0  18     2074.75     2137.38     62.37 o
   4   0  18     1391.81     1353.59     70.73 o
   8   0  18      925.43      925.19     64.06 o
   9   0  18       51.49       28.36     21.35 o
   1   1  18      276.04      276.39     11.42 o
   2   1  18      705.59      708.87     21.21 o
   3   1  18      123.38      114.32      8.60 o
   4   1  18      271.21      279.56     17.55 o
   5   1  18      283.34      272.49     23.49 o
   6   1  18       28.31        1.00     12.51 o
   7   1  18       20.54        4.29     10.41 o
   8   1  18      391.49      385.78     38.04 o
   9   1  18       80.26       -1.33     17.02 o
   0   2  18      243.78      244.72     14.95 o
   1   2  18      781.74      727.06     16.14 o
   2   2  18      513.90      486.68     14.55 o
   3   2  18       10.76        1.21      5.59 o
   4   2  18       18.54       24.59      7.71 o
   5   2  18      243.04      276.30     20.90 o
   6   2  18       89.92       58.85     14.62 o
   7   2  18      254.82      318.63     41.04 o
   8   2  18        2.11       -6.67     14.68 o
   9   2  18      130.27      158.48     34.03 o
   1   3  18     4165.05     3917.96     51.60 o
   2   3  18      914.19      887.84     23.15 o
   3   3  18     2192.50     2036.72     48.39 o
   4   3  18        7.08        8.88      6.12 o
   5   3  18      564.03      574.97     47.88 o
   6   3  18      225.33      241.91     25.08 o
   7   3  18       32.71       33.03     17.02 o
   8   3  18      178.33      252.23     39.04 o
   9   3  18        9.76       16.68     19.68 o
   0   4  18      460.39      450.75     35.70 o
   1   4  18      421.26      375.40     35.87 o
   2   4  18     1382.16     1259.93     43.55 o
   3   4  18      889.14      875.43     44.71 o
   4   4  18       10.60        0.67     10.68 o
   5   4  18      334.92      320.41     27.06 o
   6   4  18      464.61      410.44     31.68 o
   7   4  18        9.85        0.67     13.35 o
   8   4  18        8.28       -4.67     15.35 o
   1   5  18       31.93       39.33     11.80 o
   2   5  18       41.56       24.34      9.60 o
   3   5  18        0.12       -0.61      6.42 o
   4   5  18        4.89        6.01      8.41 o
   5   5  18        1.04        6.67     11.68 o
   6   5  18       23.68       18.00     10.82 o
   7   5  18      102.75       51.81     23.02 o
   8   5  18       33.74       37.70     20.35 o
   0   6  18      898.51      782.31     34.15 o
   1   6  18     1351.88     1382.44     42.04 o
   2   6  18       43.19       53.37     10.10 o
   3   6  18      493.95      470.50     23.51 o
   4   6  18       14.95        8.69      7.99 o
   5   6  18        1.87        3.10      8.98 o
   6   6  18       21.07       12.01     13.35 o
   7   6  18       94.78       97.47     18.99 o
   8   6  18        5.47       21.02     17.35 o
   1   7  18      455.81      439.64     19.70 o
   2   7  18       64.79       87.20     11.64 o
   3   7  18      159.05      170.24     15.31 o
   4   7  18     1112.01     1159.80     36.20 o
   5   7  18       33.88       29.60      9.31 o
   6   7  18      254.10      247.27     24.93 o
   7   7  18      181.98      236.55     33.03 o
   0   8  18        0.87       -6.82      6.82 o
   1   8  18        5.17        7.75      6.24 o
   2   8  18       18.08       13.97      7.40 o
   3   8  18        0.67        5.39      6.62 o
   4   8  18        3.62        0.81      7.28 o
   5   8  18       26.14       30.23      9.71 o
   6   8  18       19.35       23.89      9.98 o
   7   8  18      364.43      394.84     35.67 o
   1   9  18        0.00       -5.56      5.56 o
   2   9  18        1.84       -4.79      6.16 o
   3   9  18      119.12      126.04     14.09 o
   4   9  18      182.65      177.61     22.60 o
   5   9  18      286.48      314.03     21.87 o
   6   9  18       54.42       45.63     11.44 o
   0  10  18        2.69       -1.37      8.49 o
   1  10  18        9.05       16.53      6.83 o
   2  10  18       48.70       52.30     21.35 o
   3  10  18       60.63       71.09     12.66 o
   4  10  18       33.36       42.74     18.68 o
   5  10  18       95.43      110.60     16.99 o
   6  10  18       36.51       35.86     13.22 o
   1  11  18       11.29       14.26      8.24 o
   2  11  18        0.14       -0.62      7.01 o
   3  11  18        3.06        5.89      7.98 o
   4  11  18       65.16       94.50     18.97 o
   5  11  18      260.20      284.19     32.38 o
   0  12  18        1.58        3.00     11.68 o
   1  12  18      203.94      263.71     36.84 o
   2  12  18       47.94       47.40      9.31 o
   3  12  18        2.10       -0.51      7.33 o
   1  13  18       35.85       43.44     10.02 o
   1   1  19       40.68       39.21      5.44 o
   2   1  19        5.86        9.74      4.35 o
   3   1  19      280.74      236.54     15.38 o
   4   1  19       55.89       29.10     17.44 o
   5   1  19        3.54        1.73      9.22 o
   6   1  19        1.00       -9.30      9.30 o
   7   1  19      117.89      163.92     23.11 o
   0   2  19      150.13      116.42     11.38 o
   1   2  19      329.52      285.15     15.15 o
   2   2  19      114.37       89.13     11.52 o
   3   2  19       68.78       79.56     11.61 o
   4   2  19      428.18      445.76     22.55 o
   5   2  19      170.72      170.11     17.44 o
   6   2  19      152.64      132.95     19.54 o
   7   2  19      211.19      261.91     38.37 o
   8   2  19       18.28       31.03     19.68 o
   1   3  19       23.09       25.63      7.70 o
   2   3  19        0.10        0.85      6.22 o
   3   3  19        8.52       -5.63      5.63 o
   4   3  19       48.41       49.29     10.77 o
   5   3  19      646.86      628.22     33.82 o
   6   3  19      401.58      449.51     33.77 o
   7   3  19       58.50       85.75     23.35 o
   8   3  19      218.74      264.24     39.37 o
   0   4  19     1733.46     1687.56     73.73 o
   1   4  19       23.09       27.13      9.66 o
   2   4  19      312.17      329.93     25.77 o
   3   4  19       46.15       52.11     12.25 o
   4   4  19      100.39       77.74     19.68 o
   5   4  19       11.43       14.82     11.18 o
   6   4  19        0.99       -0.04     10.06 o
   7   4  19       40.75       31.03     17.35 o
   8   4  19       41.64       49.05     21.69 o
   1   5  19        9.46       15.94     13.85 o
   2   5  19      269.21      304.44     24.30 o
   3   5  19      197.87      191.61     20.20 o
   4   5  19      120.54      163.31     25.52 o
   5   5  19       13.12       42.04     17.02 o
   6   5  19      124.60       80.96     21.19 o
   7   5  19      134.20      144.47     29.03 o
   8   5  19        0.21       -0.33     14.68 o
   0   6  19      113.91      101.09     21.35 o
   1   6  19      586.62      574.34     28.54 o
   2   6  19      125.42      118.59     16.15 o
   3   6  19       31.58       22.86     13.68 o
   4   6  19       47.02       35.86     11.20 o
   5   6  19        7.41        2.04      8.57 o
   6   6  19        2.26       30.03     15.35 o
   7   6  19      105.65      126.20     20.43 o
   1   7  19       35.37       31.16     10.26 o
   2   7  19      109.46      122.03     13.75 o
   3   7  19      159.45      119.66     14.03 o
   4   7  19       45.52       67.15     23.52 o
   5   7  19      376.89      399.79     30.25 o
   6   7  19      127.48      115.06     18.35 o
   7   7  19       20.07       19.35     15.68 o
   0   8  19      121.39       97.44     15.73 o
   1   8  19      469.40      529.19     32.96 o
   2   8  19       24.40       12.81     11.84 o
   3   8  19      262.71      281.70     20.23 o
   4   8  19       22.23        0.04      9.43 o
   5   8  19        0.01       -7.72      8.59 o
   6   8  19      281.67      339.29     41.54 o
   7   8  19        0.42       16.68     15.35 o
   1   9  19       26.50       17.43      8.83 o
   2   9  19        0.05       -1.75      6.84 o
   3   9  19      792.58      871.88     31.21 o
   4   9  19      288.11      352.17     23.07 o
   5   9  19        0.36       -2.48      7.88 o
   6   9  19       52.12       54.70     25.19 o
   0  10  19        4.15       -0.85      9.19 o
   1  10  19      130.41      138.82     14.50 o
   2  10  19        6.07        2.79      7.59 o
   3  10  19       25.64        3.63      8.17 o
   4  10  19       52.23       69.18     12.61 o
   5  10  19       85.59      105.75     15.00 o
   1  11  19       20.25       13.31      7.75 o
   2  11  19        1.10       -7.17      7.17 o
   3  11  19       87.61      116.68     17.02 o
   4  11  19        3.42        3.77      9.68 o
   0  12  19      173.73      167.35     26.02 o
   1  12  19        1.62       -8.49      8.49 o
   2  12  19       19.68       15.44      9.69 o
   0   0  20      235.04      215.39     21.59 o
   1   0  20     1199.22     1073.79     34.62 o
   2   0  20      922.24      879.77     27.98 o
   3   0  20      451.29      486.77     63.23 o
   7   0  20      243.62      206.86     37.37 o
   8   0  20       77.05      107.77     29.03 o
   1   1  20        0.75        4.20      4.26 o
   2   1  20     1725.01     1658.50     46.95 o
   3   1  20      587.38      560.97     22.34 o
   4   1  20       51.27       38.70     10.33 o
   5   1  20      121.80      103.77     22.85 o
   6   1  20      145.79      174.34     23.54 o
   7   1  20       64.60       50.79     15.91 o
   0   2  20     2206.64     2073.10     62.63 o
   1   2  20       27.41       24.34      8.58 o
   2   2  20       62.77       64.37     11.22 o
   3   2  20       15.52       28.52      9.18 o
   4   2  20      311.19      356.19     23.73 o
   5   2  20      148.51      130.31     15.75 o
   6   2  20      199.41      168.82     30.36 o
   7   2  20       91.21       77.41     23.35 o
   8   2  20       48.81       20.69     21.35 o
   1   3  20       92.40       80.79     15.68 o
   2   3  20      528.79      525.49     29.66 o
   3   3  20       45.60       23.02     15.01 o
   4   3  20      487.21      381.95     30.07 o
   5   3  20       13.62        7.59     11.34 o
   6   3  20        5.72       31.70     18.02 o
   7   3  20        0.22       16.01     17.02 o
   8   3  20        5.95       13.68     17.68 o
   0   4  20      743.40      596.89     43.37 o
   1   4  20        5.16       13.60      8.96 o
   2   4  20       80.56       65.72     19.52 o
   3   4  20      104.74      114.11     16.63 o
   4   4  20       91.08       69.06     19.68 o
   5   4  20       11.13       10.82     10.37 o
   6   4  20      132.56      192.85     63.39 o
   7   4  20       57.68       56.72     22.69 o
   8   4  20      315.12      367.01     46.04 o
   1   5  20       72.07      112.58     16.15 o
   2   5  20     1327.82     1176.76     44.20 o
   3   5  20       12.28       10.65      8.82 o
   4   5  20        3.12       -5.62      7.84 o
   5   5  20        1.66       -3.34     12.01 o
   6   5  20        1.14       -3.53     10.40 o
   7   5  20       32.26       21.02     17.35 o
   0   6  20     1246.57     1185.76     61.39 o
   1   6  20       23.53       35.58     25.02 o
   2   6  20       19.62       23.88     10.26 o
   3   6  20        5.12       -3.58      8.83 o
   4   6  20        3.47        5.30      9.40 o
   5   6  20       34.89       40.00     14.51 o
   6   6  20      103.78       88.08     22.35 o
   7   6  20       20.86       19.70     13.46 o
   1   7  20       26.08       47.58     11.40 o
   2   7  20       18.27        8.94      9.51 o
   3   7  20        7.02        6.68     10.18 o
   4   7  20       87.90       74.00     14.99 o
   5   7  20        4.71        2.64      9.86 o
   6   7  20       11.51       27.80     15.35 o
   7   7  20        0.64        2.00     15.01 o
   0   8  20       41.50       45.04     17.02 o
   1   8  20       40.11       24.79     10.10 o
   2   8  20       29.28       33.47     18.35 o
   3   8  20       21.70        9.45     10.68 o
   4   8  20      303.80      330.02     27.01 o
   5   8  20        0.66       10.91      9.85 o
   6   8  20       21.68       24.91     17.35 o
   1   9  20       24.93       14.81      9.60 o
   2   9  20      307.02      317.97     33.53 o
   3   9  20       16.49       19.53     11.68 o
   4   9  20       67.70       53.81     13.35 o
   5   9  20       15.85        3.67     10.34 o
   0  10  20       23.80       22.69     13.68 o
   1  10  20       91.02      121.33     16.04 o
   2  10  20       11.53       -2.79      7.21 o
   3  10  20        8.75       10.62      8.83 o
   4  10  20       69.78       73.89     13.11 o
   1  11  20       55.68       71.94     11.67 o
   2  11  20       32.68       26.05     10.18 o
   3  11  20      169.89      158.37     16.57 o
   0  12  20        3.32        3.00     12.68 o
   1  12  20      267.86      258.89     19.97 o
   1   1  21       56.74       51.34      9.28 o
   2   1  21      608.23      622.39     29.42 o
   3   1  21        1.51       11.53      9.61 o
   4   1  21      390.86      358.26     31.02 o
   5   1  21       27.50       23.94     12.49 o
   6   1  21       28.21       42.04     21.69 o
   0   2  21      403.22      347.79     32.36 o
   1   2  21        3.24       -1.64      8.14 o
   2   2  21      157.57      119.29     17.93 o
   3   2  21      117.14      118.52     25.30 o
   4   2  21      108.86      110.56     14.92 o
   5   2  21       10.92       36.37     18.68 o
   6   2  21       22.18        7.34     17.35 o
   7   2  21      150.11      140.46     31.70 o
   8   2  21      109.70       72.40     25.02 o
   1   3  21       43.31       34.37     11.32 o
   2   3  21       11.46       -9.01      9.01 o
   3   3  21       82.18      108.43     24.69 o
   4   3  21        0.23       -5.55      8.61 o
   5   3  21      237.57      233.02     36.37 o
   6   3  21       50.82       51.71     21.02 o
   7   3  21       56.29       60.72     22.35 o
   0   4  21       13.74       48.38     17.68 o
   1   4  21        5.00        0.52      8.48 o
   2   4  21       27.35       23.36     10.45 o
   3   4  21      166.61      204.81     22.66 o
   4   4  21       15.91       11.01     13.35 o
   5   4  21      210.00      278.78     27.88 o
   6   4  21       69.87       40.70     20.69 o
   7   4  21       37.09       25.02     18.68 o
   1   5  21      110.88       87.77     15.42 o
   2   5  21      417.34      359.58     28.31 o
   3   5  21      225.97      203.45     50.05 o
   4   5  21       21.40        1.01      9.21 o
   5   5  21        4.56       -3.67     12.01 o
   6   5  21        8.13        5.77     11.70 o
   7   5  21      451.24      612.90     56.72 o
   0   6  21       36.04       21.35     15.01 o
   1   6  21       19.53       11.44     20.69 o
   2   6  21      626.66      622.13     32.41 o
   3   6  21      166.03      160.42     20.22 o
   4   6  21       28.25       21.03     11.45 o
   5   6  21      151.09      181.70     22.44 o
   6   6  21      236.94      251.57     35.37 o
   7   6  21        2.30       13.35     17.02 o
   1   7  21       54.58       47.85     13.85 o
   2   7  21      146.67      185.85     20.70 o
   3   7  21      378.42      389.41     44.21 o
   4   7  21      306.11      347.82     28.97 o
   5   7  21      207.72      240.47     24.79 o
   6   7  21       26.76       21.49     13.47 o
   0   8  21        0.27       13.01     12.68 o
   1   8  21      236.64      302.40     31.03 o
   2   8  21        7.51       39.57     11.86 o
   3   8  21      600.15      580.89     31.62 o
   4   8  21        1.96       -4.37      9.50 o
   5   8  21       24.63       42.25     13.39 o
   1   9  21       57.70       60.71     19.52 o
   2   9  21      173.84      232.02     39.37 o
   3   9  21       48.70       53.21     13.44 o
   4   9  21      254.76      210.17     22.50 o
   5   9  21        0.76       -3.35     10.30 o
   0  10  21      200.61      219.87     31.03 o
   1  10  21      273.98      309.36     40.20 o
   2  10  21      202.03      234.10     22.76 o
   3  10  21       26.19       17.62     11.30 o
   4  10  21        4.48        8.13     11.14 o
   1  11  21       66.03       86.54     28.53 o
   2  11  21       31.30       50.72     13.33 o
   0   0  22      888.11      822.76     56.72 o
   1   0  22      436.07      463.85     34.28 o
   2   0  22      973.26      988.89     43.96 o
   3   0  22      146.56      152.47     29.36 o
   6   0  22        1.79      -10.34     15.35 o
   7   0  22      170.76      170.82     35.70 o
   1   1  22       17.34       21.77      9.32 o
   2   1  22       15.99       19.12     26.69 o
   3   1  22       87.26       82.75     16.75 o
   4   1  22        3.36       -3.67     13.68 o
   5   1  22      123.62      132.79     30.03 o
   6   1  22       19.55        3.63     11.91 o
   1   2  22      162.53      187.51     30.70 o
   2   2  22       14.90        1.03      7.35 o
   3   2  22       54.08       62.89     12.22 o
   4   2  22      207.75      203.31     36.53 o
   5   2  22        4.83      -13.01     13.01 o
   6   2  22        0.01       -6.67     13.68 o
   7   2  22      104.43      170.49     36.03 o
   1   3  22      251.89      269.56     34.03 o
   2   3  22      154.18      142.13     26.69 o
   3   3  22      111.51      123.45     25.69 o
   4   3  22       95.64       76.65     16.26 o
   5   3  22      299.23      413.76     34.19 o
   6   3  22        3.59        8.34     18.02 o
   7   3  22       25.39        5.00     16.35 o
   0   4  22      217.83      199.85     31.70 o
   1   4  22      180.69      224.16     23.36 o
   2   4  22      119.48      125.11     18.60 o
   3   4  22       47.37      100.76     23.69 o
   4   4  22        0.67        0.33     12.01 o
   5   4  22        4.32        9.02     15.85 o
   6   4  22       28.71       39.04     20.02 o
   7   4  22      475.29      462.76     52.38 o
   1   5  22      593.47      554.50     31.49 o
   2   5  22       13.02        7.74      9.77 o
   3   5  22       58.76       62.10     14.34 o
   4   5  22       43.60       52.02     14.62 o
   5   5  22       18.63       13.01     15.68 o
   6   5  22       46.52       36.49     15.44 o
   0   6  22        4.56        6.34     14.35 o
   1   6  22       30.37       50.15     13.25 o
   2   6  22       53.75       63.50     14.27 o
   3   6  22      102.72      126.11     19.09 o
   4   6  22        1.42       -0.84      9.36 o
   5   6  22        0.09       -3.55     10.01 o
   6   6  22      161.78      195.08     25.40 o
   1   7  22      238.09      265.54     25.29 o
   2   7  22      271.60      325.61     40.04 o
   3   7  22      408.07      462.82     34.20 o
   4   7  22        9.51       24.68     12.03 o
   5   7  22       20.52       30.98     13.77 o
   0   8  22      125.76      193.18     30.70 o
   1   8  22        5.42        6.82      9.90 o
   2   8  22       61.71       68.10     14.27 o
   3   8  22       57.97       77.35     15.87 o
   4   8  22       53.34       85.80     17.07 o
   5   8  22        9.82        5.20     11.16 o
   1   9  22       51.43       54.95     13.59 o
   2   9  22      189.97      226.30     23.43 o
   3   9  22        3.18        2.64     10.14 o
   4   9  22      450.59      481.15     34.96 o
   0  10  22      233.06      199.52     30.70 o
   1  10  22        0.66        5.31      9.32 o
   2  10  22      152.65      153.51     19.45 o
   1   1  23       22.77       32.10     12.73 o
   2   1  23        7.42       12.76     10.66 o
   3   1  23       60.09       61.05     16.27 o
   4   1  23       40.23       66.06     24.02 o
   5   1  23       15.47       28.03     20.02 o
   1   2  23        1.25        2.67     12.34 o
   2   2  23       83.12      116.68     19.23 o
   3   2  23        6.19       -1.00     10.51 o
   4   2  23        0.03       -8.34     13.01 o
   5   2  23      120.92      142.80     31.03 o
   6   2  23      101.36      115.77     29.03 o
   7   2  23      333.78      460.43     55.72 o
   1   3  23        0.52        9.71     10.37 o
   2   3  23       54.26       53.72     20.02 o
   3   3  23       12.25       30.36     18.02 o
   4   3  23      152.51      144.57     21.57 o
   5   3  23      179.26      270.25     39.37 o
   6   3  23        8.40        0.67     15.35 o
   0   4  23       70.70       61.39     21.02 o
   1   4  23       59.78       51.69     13.33 o
   2   4  23      115.54      172.11     21.80 o
   3   4  23       61.47       76.40     21.69 o
   4   4  23        2.01       20.69     16.01 o
   5   4  23      217.63      270.68     29.39 o
   6   4  23       17.12       13.35     18.35 o
   1   5  23       27.23       34.36     28.69 o
   2   5  23        1.93       -8.17      8.17 o
   3   5  23       10.00        4.13     16.35 o
   4   5  23       10.19        7.12     10.95 o
   5   5  23        7.65       -3.67     14.68 o
   6   5  23       27.34       31.36     19.68 o
   0   6  23      168.01      207.19     33.70 o
   1   6  23      168.73      201.80     23.11 o
   2   6  23      269.87      306.09     28.12 o
   3   6  23       26.02       44.24     14.20 o
   4   6  23       42.13       41.63     14.04 o
   5   6  23       11.90       16.87     12.96 o
   1   7  23       26.69       35.12     12.97 o
   2   7  23        3.79       -5.81      9.97 o
   3   7  23       28.94       18.35     12.27 o
   4   7  23       27.60       31.11     14.11 o
   5   7  23      476.96      619.63     66.06 o
   0   8  23        3.29        8.67     14.01 o
   1   8  23       26.39       36.38     13.09 o
   2   8  23        5.90       14.12     10.97 o
   3   8  23       67.80       40.66     30.19 o
   4   8  23      208.36      209.42     24.61 o
   1   9  23        2.74       17.50     11.73 o
   2   9  23        0.79       -0.21     10.68 o
   3   9  23       10.43       30.50     18.52 o
   0  10  23      132.42      146.47     27.69 o
   0   0  24        2.11       -4.34     12.68 o
   1   0  24       77.52       84.44     17.22 o
   2   0  24      164.49      137.46     29.69 o
   3   0  24      177.15      253.90     39.37 o
   4   0  24        5.28       10.68     16.68 o
   5   0  24       21.48       20.69     20.35 o
   6   0  24       36.80       30.36     23.69 o
   1   1  24        7.71        8.94     14.18 o
   2   1  24      526.59      631.68     42.89 o
   3   1  24       16.12       30.70     19.02 o
   4   1  24        0.62       10.34     16.68 o
   6   1  24        5.19      -13.01     13.01 o
   2   2  24      360.79      405.50     50.88 o
   3   2  24      194.06      231.83     27.01 o
   4   2  24     1467.15     1591.14     84.08 o
   5   2  24       72.51       46.38     20.35 o
   6   2  24        1.14        3.00     19.35 o
   1   3  24       11.43        2.34     15.35 o
   2   3  24       32.72        3.00     15.01 o
   3   3  24       79.12       85.86     18.00 o
   4   3  24      268.65      290.70     29.84 o
   5   3  24      176.83      345.32     45.38 o
   6   3  24      102.70       99.43     27.69 o
   0   4  24      109.68      150.14     30.36 o
   1   4  24       17.20        8.45     10.26 o
   2   4  24       47.35       39.30     25.36 o
   3   4  24       13.61        8.01     15.35 o
   4   4  24       46.96       68.62     17.10 o
   5   4  24      124.60      158.15     32.36 o
   1   5  24      110.60      120.12     19.20 o
   2   5  24      578.93      606.19     37.44 o
   3   5  24       16.73        9.11     11.97 o
   4   5  24       73.16       86.41     24.36 o
   5   5  24       55.29       52.17     17.70 o
   0   6  24      218.97      198.18     32.70 o
   1   6  24        2.99       -3.44      9.43 o
   2   6  24       78.32       42.56     26.36 o
   3   6  24        1.82        2.20     10.48 o
   4   6  24        0.07        3.30     11.53 o
   1   7  24      158.86      174.21     22.63 o
   2   7  24      315.42      396.01     47.04 o
   3   7  24       37.31       44.22     14.57 o
   4   7  24       59.67       74.58     17.01 o
   0   8  24       45.94      108.77     26.36 o
   1   8  24       11.57       19.85     11.80 o
   2   8  24      247.08      284.32     27.53 o
   3   8  24        7.44        5.68     11.66 o
   1   9  24       49.11       31.75     13.86 o
   1   1  25       20.66       19.50     12.68 o
   1   2  25       77.75       43.37     21.35 o
   2   2  25       21.85       15.03     12.21 o
   3   2  25      160.40      154.66     24.21 o
   4   2  25       85.98       92.75     26.02 o
   5   2  25       48.28       55.05     24.69 o
   1   3  25       92.95      141.46     31.36 o
   2   3  25        7.39       15.68     15.68 o
   3   3  25       27.19       14.70     13.85 o
   4   3  25        6.08       -6.34     15.68 o
   5   3  25        0.42       -4.34     16.68 o
   0   4  25        8.88        4.34     15.68 o
   1   4  25       10.96       10.75     11.44 o
   2   4  25        0.22       -4.57     12.68 o
   3   4  25      174.28      232.22     38.04 o
   4   4  25        6.43       35.57     15.51 o
   5   4  25      310.29      442.41     52.05 o
   1   5  25      118.12       97.79     23.69 o
   2   5  25       51.76       76.46     17.68 o
   3   5  25      151.18      192.83     24.99 o
   4   5  25      172.74      218.87     36.03 o
   0   6  25       89.50       89.75     25.69 o
   1   6  25      183.04      234.55     45.88 o
   2   6  25        0.22        3.20     11.63 o
   3   6  25        7.28        3.02     11.32 o
   1   7  25       18.37       14.19     13.35 o
   2   7  25       81.24       87.45     18.18 o
   3   7  25       30.07       22.97     16.01 o
   0   8  25      367.33      520.82     53.72 o
   1   8  25        0.20       -8.25     10.25 o
   2   0  26      287.77      312.96     45.38 o
   3   0  26      429.44      480.44     57.05 o
   4   0  26       39.17       34.70     23.02 o
   1   1  26        5.19        0.87     12.10 o
   2   1  26      132.33      180.17     35.03 o
   1   2  26        0.67       26.02     19.68 o
   2   2  26       29.26       28.36     22.69 o
   3   2  26      113.11      190.18     37.03 o
   4   2  26       58.35       36.03     23.35 o
   1   3  26       70.55       72.40     25.69 o
   2   3  26        0.04       -7.34     16.01 o
   3   3  26       77.06       97.14     20.40 o
   4   3  26      568.97      585.88     60.72 o
   0   4  26      479.56      557.85     57.72 o
   1   4  26       10.30        9.78     12.48 o
   2   4  26      139.51      215.85     26.84 o
   3   4  26       79.07      140.80     33.03 o
   4   4  26        6.16        1.53     13.63 o
   1   5  26      115.17      161.45     34.37 o
   2   5  26      103.60      153.18     52.22 o
   3   5  26       60.14       63.28     17.55 o
   0   6  26      258.80      314.62     43.71 o
   1   6  26        0.00       -5.15     11.51 o
   2   6  26       98.92       91.66     19.07 o
   1   1  27        2.49        3.00     16.35 o
   2   1  27      105.08      194.18     38.37 o
   3   1  27        1.72       -2.00     18.35 o
   1   2  27       71.31       93.75     29.36 o
   3   2  27        0.39       10.68     18.35 o
   1   3  27       69.11      108.10     29.03 o
   2   3  27      102.21      130.75     22.99 o
   3   3  27        1.85       -3.00     18.68 o
   0   4  27       13.97       31.36     21.69 o
   1   4  27       34.72       16.01     14.10 o
   2   4  27       38.08       14.01     20.02 o
   1   5  27      233.64      379.04     34.91 o
   2   1  28        2.34       -2.67     19.02 o
   0   2  28      375.21      579.87     64.06 o
 
